# Supplementary material for: Identification of Genes Important for Cutaneous Function Revealed by a Large Scale Reverse Genetic Screen in the Mouse
Source: PLoS Genet. 2014 Oct 23;10(10):e1004705. doi: 10.1371/journal.pgen.1004705 (PMC4207618; doi:10.1371/journal.pgen.1004705)
Supplement: Table S1 — Sheet 1 - Genes and phenotypes identified in gross clinical phenotype and hair follicle cycling screens. 7 males and 7 female from 362 different transgenic lines were screened for defects in hair follicle cycling and grossly evident skin abnormalities. Sheet 2 - Genes and phenotypes identified in skin histopathology screen. Paraffin embedded, H&E stained skin from a cohort including 514 mutants and 44 wild types were assessed for histologic lesions. Sheet 3 - Genes and MP terms discovered across all tests. Each screen identified genes that were unique to the specific test, thus increasing the number of genes flagged. Unique MP terms were also described by adding different tests. (XLSX) [file pgen.1004705.s004.xlsx]

## Sheet: Dysmorph & Cycling
= skin/hair related
Gene	Genotype	Dysmorphology Phenotype?	Follicle Cycling Phenotype?	Phentoype	Strain
Cdk5rap2	Hom	yes	no	MP:0000432 - abnormal head morphology	C57BL/6N
Cenpj	Het & Hom	yes	no	MP:0000346 - abnormal head morphology, MP:0000432 - broad head, MP:0001148 - abnormal external male genitalia morphology, MP:0001270 - bulging abdomen, MP:0009199 - enlarged testis	C57BL/6JTyr;C57BL/6N
Csrp2bp	Hom	yes	no	MP:0002697 - abnormal eye size	C57BL/6JTyr;C57BL/6N
Dnase1l2	Hom	yes	no	MP:0000585 - abnormal tail morphology, MP:0002111 - kinked tail	C57BL/6N
Exoc3l2	Hom	yes	no	MP:0000443 - abnormal snout morphology	C57BL/6N
Kdm4b	Het & Hom	yes	no	MP:0000443 - abnormal snout morphology, MP:0005358 - abnormal incisor morphology, MP:0005287 - narrow eye opening	C57BL/6JTyr;C57BL/6N
Krt76	Het	yes	no	MP:0001510 - abnormal coat appearance, MP:0010179 - rough coat, MP:0000416 - sparse hair	C57BL/6JTyr;C57BL/6N
Lrig1	Hom	yes	no	MP:0001191 - abnormal skin condition, MP:0001192 - scaly skin	C57BL/6JTyr;C57BL/6N
Ltbp1	Het & Hom	yes	no	MP:0000443 - abnormal snout morphology, MP:0000120 - abnormal incisor morpholog	C57BL/6JTyr;C57BL/6N
Myo5a	Hom	yes	yes	MP:0000371 - abnormal coat/hair pigmentation, MP:0002075 - diluted coat color, non-synchronous cycling	C57BL/6JTyr;C57BL/6N
Myo6	Het & Hom	yes	no	MP:0000367 - abnormal coat/ hair morphology, MP:0000418 - localized hair loss, MP:0001148 - abnormal external male genitalia morphology, MP:0009199 - enlarged testis	C57BL/6JIco;C57BL/10
Mysm1	Het & Hom	yes	no	MP:0000373 - belly spot, MP:0000556 - abnormal hindlimb morphology, MP:0000556 - abnormal hindlimb morphology, MP:0003051 - curly tail, MP:0000592 - short tail	C57BL/6
Nsun2	Het & Hom	yes	yes	abnormal coat appearance [MP:0001510], MP:0000443 - abnormal snout morphology	C57BL/6JTyr;C57BL/6N
Prkab1	Het	yes	no	abnormal nail morphology [MP:0000579]	C57BL/6N
Slc25a21	Hom	yes	no	MP:0000443 - abnormal snout morphology, MP:0005358 - abnormal incisor morphology	C57BL/6JTyr;C57BL/6N
Slx4	Het & Hom	yes	no	MP:0001324 - abnormal eye pigmentation, MP:0009859 - eye opacity, MP:0002697 - abnormal eye size, MP:0005287 - narrow eye opening	C57BL/6JTyr;C57BL/6N
Sparc	Hom	yes	no	MP:0000371 - abnormal coat/hair pigmentation, MP:0010096 - abnormal incisor color	C57BL/6JTyr;C57BL/6N
Spns2	Hom	yes	no	MP:0001324 - abnormal eye pigmentation, MP:0009859 - eye opacity [mp:0009859]	C57BL/6JTyr;C57BL/6N
Vangl1	Het & Hom	yes	no	MP:0003849 - greasy coat, MP:0000574 - abnormal foot pad morphology, MP:0000575 - dark foot pads	C57BL/6N
Ywhae	Hom	yes	no	MP:0000445 - short snout	OTHER
Zc3hc1	Het & Hom	yes	no	MP:0000443 - abnormal snout morphology	C57BL/6JTyr;C57BL/6N
Nom1	Het	no	yes	MP:0008858 - abnormal hair cycle anagen phase	C57BL/6Tyrc;C57BL/6N
Nf1	Het	no	yes	MP:0008858 - abnormal hair cycle anagen phase	C57BL/6N
Trpc4ap	Het	no	yes	MP:0008858 - abnormal hair cycle anagen phase	C57BL/6N
1190002H23Rik	Hom	no	no		C57BL/6N
1500011B03Rik	Hom	no	no		C57BL/6N
1700058C13Rik	Het & Hom	no	no		C57BL/6JTyr;C57BL/6N
2010107G12Rik	Hom	no	no		C57BL/6N
2210016L21Rik	Hom	no	no		C57BL/6N
2310007B03Rik	Hom	no	no		C57BL/6N
2310057J18Rik	Hom	no	no		C57BL/6N
3010026O09Rik	Hom	no	no		C57BL/6JTyr;C57BL/6N
3110001I22Rik	Hom	no	no		C57BL/6N
4930471M23Rik	Hom	no	no		C57BL/6N
4932414N04Rik	Hom	no	no		C57BL/6N
4932438H23Rik	Hom	no	no		C57BL/6N
4933425L06Rik	Hom	no	no		C57BL/6JTyr;C57BL/6N
5830415F09Rik	Hom	no	no		C57BL/6JTyr;C57BL/6N
9030625A04Rik (Lacc1)	Hom	no	no		C57BL/6N
A430084P05Rik	Hom	no	no		C57BL/6N
Abca4	Hom	no	no		C57BL/6N
Abcd1	Hom/Hemi	no	no		C57BL/6JTyr;C57BL/6N
Abhd5	Hom	no	no		C57BL/6JTyr;C57BL/6N
Acot6	Hom	no	no		C57BL/6JTyr;C57BL/6N
Acpl2	Hom	no	no		C57BL/6JTyr;C57BL/6N
Adam3	Hom	no	no		C57BL/6N
Aff3	Het & Hom	no	no		C57BL/6N
Agtr2	Hom/Hemi	no	no		C57BL/6JTyr;C57BL/6N
Akap9	Het & Hom	no	no		C57BL/6JTyr;C57BL/6N
Akt2	Het & Hom	no	no		129/SvEv
Aldh16a1	Hom	no	no		C57BL/6N
Aldh2	Hom	no	no		C57BL/6
Alg13	Hom/Hemi	no	no		C57BL/6N
Amfr	Het & Hom	no	no		C57BL/6JTyr;C57BL/6N
Amotl1	Hom	no	no		C57BL/6N
Ampd3	Hom	no	no		C57BL/6JTyr;C57BL/6N
Ankrd13a	Hom	no	no		CBA/Ca;129P2
Anks4b	Hom	no	no		C57BL/6JTyr;C57BL/6N
Anp32e	Hom	no	no		C57BL/6N
Anxa6	Hom	no	no		C57BL/6JTyr;C57BL/6N
Ap4e1	Hom	no	no		C57BL/6N
Apoe	Hom	no	no		C57BL/6
Apol7a	Hom	no	no		C57BL/6N
Apool	Hom/Hemi	no	no		C57BL/6N
Appl2	Hom	no	no		C57BL/6JTyr;C57BL/6N
Arhgap18	Hom	no	no		C57BL/6JTyr;C57BL/6N
Arhgap25	Hom	no	no		C57BL/6N
Arhgef4	Hom	no	no		C57BL/6N
Arid4a	Het & Hom	no	no		C57BL/6JTyr;C57BL/6N
Arl4d	Hom	no	no		C57BL/6JTyr;C57BL/6N
Arpc1b	Hom	no	no		C57BL/6N
Arsg	Hom	no	no		C57BL/6N
Arvcf	Hom	no	no		C57BL/6N
Aste1	Hom	no	no		C57BL/6JTyr;C57BL/6N
Atpif1	Hom	no	no		C57BL/6N
Bbx	Hom	no	no		C57BL/6JTyr;C57BL/6N
BC013712	Hom	no	no		C57BL/6JTyr;C57BL/6N
BC017643	Het & Hom	no	no		C57BL/6N
Bdh2	Hom	no	no		C57BL/6N
Blzf1	Hom	no	no		C57BL/6N
Brdt	Hom	no	no		C57BL/6JTyr;C57BL/6N
Btbd11	Hom	no	no		C57BL/6N
Cabp1	Hom	no	no		C57BL/6N
Cadm1	Hom	no	no		C57BL/6JTyr;C57BL/6N
Calcoco2	Hom	no	no		C57BL/6N
Cand2	Hom	no	no		C57BL/6N
Caprin2	Hom	no	no		C57BL/6N
Casp12	Hom	no	no		C57BL/6N
Cbx5	Hom	no	no		C57BL/6N
Cbx6	Hom	no	no		C57BL/6N
Cbx7	Hom	no	no		C57BL/6
Cc2d1b	Het & Hom	no	no		C57BL/6
Ccdc104	Hom	no	no		C57BL/6N
Ccdc106	Hom	no	no		C57BL/6N
Ccdc160	Hom/Hemi	no	no		C57BL/6N
Ccdc57	Het & Hom	no	no		C57BL/6JTyr;C57BL/6N
Ccdc77	Hom	no	no		C57BL/6N
Cdh23	Het & Hom	no	no		STOCK
Cdkn2a	Hom	no	no		C57BL/6N
Cfh	Hom	no	no		C57BL/6N
Chia	Hom	no	no		C57BL/6N
Cish	Hom	no	no		C57BL/6JTyr;C57BL/6N
Cldn16	Hom	no	no		C57BL/6JTyr;C57BL/6N
Clk1	Hom	no	no		C57BL/6N
Cmtm6	Hom	no	no		C57BL/6N
Cnot6	Het & Hom	no	no		C57BL/6N
Coq9	Hom	no	no		C57BL/6N
Crlf3	Hom	no	no		C57BL/6JTyr;C57BL/6N
Ctnnal1	Hom	no	no		C57BL/6
Cyb561	Hom	no	no		C57BL/6JTyr;C57BL/6N
D11Wsu99e	Hom	no	no		C57BL/6JTyr;C57BL/6N
Dbn1	Het & Hom	no	no		C57BL/6N
Dcdc2c	Hom	no	no		C57BL/6N
Dennd1c	Hom	no	no		C57BL/6N
Dlg2	Hom	no	no		C57BL/6JIco
Dlg4	Hom	no	no		C57BL/6JIco;129P2
Dopey2	Hom	no	no		C57BL/6N
Dscc1	Het & Hom	no	no		C57BL/6JTyr;C57BL/6N
Dusp1	Hom	no	no		C57BL/6N
Dusp26	Hom	no	no		C57BL/6N
Dusp3	Hom	no	no		C57BL/6JTyr;C57BL/6N
Dusp4	Hom	no	no		C57BL/6N
Efna1	Hom	no	no		C57BL/6JTyr;C57BL/6N
Ehd1	Het & Hom	no	no		C57BL/6N
Eif2c1	Hom	no	no		C57BL/6JTyr;C57BL/6N
Eif4e3	Hom	no	no		C57BL/6JTyr;C57BL/6N
Elk4	Hom	no	no		C57BL/6
Entpd1	Hom	no	no		C57BL/6
Eps15	Hom	no	no		C57BL/6JTyr;C57BL/6N
Esco1	Hom	no	no		C57BL/6N
Espn	Hom	no	no		C57BL/6N
Expi	Hom	no	no		C57BL/6N
Fahd2a	Hom	no	no		C57BL/6N
Fam107b	Hom	no	no		C57BL/6JTyr;C57BL/6N
Fam134c	Hom	no	no		C57BL/6N
Fam63a	Hom	no	no		C57BL/6
Fam73b	Hom	no	no		C57BL/6JTyr;C57BL/6N
Fam96a	Hom	no	no		C57BL/6N
Farp2	Hom	no	no		C57BL/6JTyr;C57BL/6N
Fbxl7	Hom	no	no		C57BL/6N
Fbxo47	Het & Hom	no	no		C57BL/6N
Fbxo7	Hom	no	no		C57BL/6N
Fggy	Hom	no	no		C57BL/6N
Fkbp7	Hom	no	no		C57BL/6JTyr;C57BL/6N
Fto	Hom	no	no		C57BL/6JTyr;C57BL/6N
Fundc1	Hom/Hemi	no	no		C57BL/6JTyr;C57BL/6N
Gba2	Hom	no	no		C57BL/6N
Gclc	Hom	no	no		C57BL/6N
Gif	Hom	no	no		C57BL/6JTyr;C57BL/6N
Git2	Hom	no	no		CBA/Ca;129P2
Glt8d2	Hom	no	no		C57BL/6N
Gm13547	Hom	no	no		C57BL/6N
Gm239	Hom	no	no		C57BL/6N
Gpc5	Hom	no	no		C57BL/6N
Gpc6	Hom	no	no		C57BL/6N
Gprc5b	Hom	no	no		C57BL/6N
Grin2a	Hom	no	no		C57BL/6JIco;129P2
Grxcr1	Het & Hom	no	no		STOCK
Gsk3a	Hom	no	no		C57BL/6JTyr;C57BL/6N
Gys2	Hom	no	no		C57BL/6JTyr;C57BL/6N
H2-M5	Hom	no	no		C57BL/6N
Hacl1	Hom	no	no		C57BL/6N
Hdac8	Hom/Hemi	no	no		C57BL/6N
Heatr8	Hom	no	no		C57BL/6N
Herc3	Hom	no	no		C57BL/6JTyr;C57BL/6N
Hmx3	Hom	no	no		STOCK
Hp1bp3	Het & Hom	no	no		C57BL/6JTyr;C57BL/6N
Hprt	Hom/Hemi	no	no		C57BL/6N
Ide	Hom	no	no		C57BL/6JTyr;C57BL/6N
Ido1	Hom	no	no		C57BL/6N
Ifitm3	Hom	no	no		C57BL/6JIco;C57BL/6JTyr;129P2
Il10rb	Hom	no	no		C57BL/6N
Il22ra1	Hom	no	no		C57BL/6N
Inpp1	Hom	no	no		C57BL/6JTyr;C57BL/6N
Irf1	Hom	no	no		C57BL/6JTyr;C57BL/6N
Jhdm1d	Hom	no	no		C57BL/6N
Jmjd5	Het & Hom	no	no		C57BL/6N
Kazn	Hom	no	no		C57BL/6N
Kcne2	Hom	no	no		C57BL/6N
Kcnv2	Hom	no	no		C57BL/6N
Kdm4c	Hom	no	no		C57BL/6N
Kdm4d	Hom	no	no		C57BL/6N
Kif21b	Hom	no	no		C57BL/6N
Kng2	Hom	no	no		C57BL/6N
Kptn	Hom	no	no		C57BL/6JTyr;C57BL/6N
Lamc3	Hom	no	no		C57BL/6N
Laptm5	Hom	no	no		C57BL/6N
Leprot	Hom	no	no		C57BL/6N
Lnx2	Hom	no	no		C57BL/6N
Lpar5	Hom	no	no		C57BL/6N
Lrrc16a	Hom	no	no		C57BL/6JTyr;C57BL/6N
Lrrc67	Hom	no	no		C57BL/6N
Maneal	Hom	no	no		C57BL/6N
Map2k2	Hom	no	no		C57BL/6JTyr;C57BL/6N
Map3k1	Het & Hom	no	no		C57BL/6N
Mapk10	Hom	no	no		C57BL/6N
Matn1	Hom	no	no		C57BL/6JTyr;C57BL/6;129S5
Matn3	Hom	no	no		C57BL/6JTyr;C57BL/6;129S5
Mcph1	Hom	no	no		C57BL/6JTyr;C57BL/6N
Melk	Hom	no	no		C57BL/6N
Mfrp	Hom	no	no		C57BL/6N
Mfsd2b	Hom	no	no		C57BL/6JTyr;C57BL/6N
Mgst3	Hom	no	no		C57BL/6JTyr;C57BL/6N
Mier1	Het & Hom	no	no		C57BL/6JTyr;C57BL/6N
Mir96	Het & Hom	no	no		C3HeB/FeJ
Mlec	Hom	no	no		C57BL/6N
Mrap2	Hom	no	no		C57BL/6N
Mst1	Hom	no	no		C57BL/6N
Mta1	Het & Hom	no	no		129/SvEv
Mta3	Hom	no	no		C57BL/6JTyr;C57BL/6JIco
Mx1	Hom	no	no		C57BL/6N
Myd88	Hom	no	no		C57BL/6N
Myl12b	Hom	no	no		C57BL/6JTyr;C57BL/6N
Myo15	Hom	no	no		C57BL/6N
Myo7a	Hom	no	no		C57BL/6N
Naga	Hom	no	no		C57BL/6N
Necab2	Hom	no	no		C57BL/6JTyr;C57BL/6N
Nelf	Hom	no	no		C57BL/6N
Nfkb1	Hom	no	no		C57BL/6JTyr;C57BL/6N
Ninl	Hom	no	no		C57BL/6JTyr;C57BL/6N
Nipa1	Hom	no	no		C57BL/6JTyr;C57BL/6N
Nkiras2	Hom	no	no		C57BL/6N
Oas1g	Hom	no	no		C57BL/6N
Oasl2	Hom	no	no		C57BL/6N
Ocm	Hom	no	no		C57BL/6N
Ogfod1	Hom	no	no		C57BL/6JTyr;C57BL/6N
Optn	Hom	no	no		C57BL/6N
Osbpl9	Hom	no	no		C57BL/6JTyr;C57BL/6N
Otub2	Hom	no	no		C57BL/6N
Otud6b	Hom	no	no		C57BL/6
Pabpc1l	Hom	no	no		C57BL/6N
Pabpc4	Hom	no	no		C57BL/6N
Pacsin3	Hom	no	no		C57BL/6N
Pex3	Hom	no	no		C57BL/6N
Phf20	Het & Hom	no	no		C57BL/6JTyr;C57BL/6N
Phtf2	Hom	no	no		C57BL/6N
Pik3cb	Het & Hom	no	no		C57BL/6JTyr;C57BL/6N
Pik3cg	Hom	no	no		C57BL/6N
Pik3r2	Hom	no	no		C57BL/6N
Pitpnm1	Hom	no	no		C57BL/6N
1100001H23RIK (Plbd1)	Hom	no	no		C57BL/6JTyr;C57BL/6N
Pld5	Hom	no	no		C57BL/6JTyr;C57BL/6N
Plekhg1	Hom	no	no		C57BL/6N
Plekhm2	Hom	no	no		C57BL/6JTyr;C57BL/6N
Plin2	Hom	no	no		C57BL/6N
Ppp2r2b	Hom	no	no		C57BL/6N
Ppp3ca	Hom	no	no		C57BL/6JTyr;C57BL/6N
Ppp5c	Hom	no	no		C57BL/6JTyr;C57BL/6N
Prdx6	Hom	no	no		C57BL/6JTyr;C57BL/6N
Prkcz	Het	no	no		C57BL/6JTyr;C57BL/6N
Prmt2	Hom	no	no		C57BL/6N
Prmt3	Het & Hom	no	no		C57BL/6JTyr;C57BL/6N
Prmt7	Het & Hom	no	no		C57BL/6JTyr;C57BL/6N
Prmt8	Hom	no	no		C57BL/6JTyr;C57BL/6N
Prpsap2	Hom	no	no		C57BL/6JTyr;C57BL/6N
Ptges2	Hom	no	no		C57BL/6N
Pus7l	Hom	no	no		C57BL/6N
Rab7l1	Hom	no	no		C57BL/6N
Rad18	Hom	no	no		C57BL/6JTyr;C57BL/6N
Ralb	Hom	no	no		C57BL/6N
Rapgefl1	Hom	no	no		C57BL/6N
Rassf1	Hom	no	no		C57BL/6JTyr;129S5
Rbbp7	Hom/Hemi	no	no		C57BL/6JTyr;C57BL/6N
Rcor2	Het & Hom	no	no		C57BL/6N
Rdh16	Hom	no	no		C57BL/6N
Ren1	Hom	no	no		C57BL/6JIco
Rftn2	Hom	no	no		C57BL/6N
Rhd	Hom	no	no		C57BL/6JTyr;C57BL/6N
Rhobtb3	Hom	no	no		C57BL/6JTyr;C57BL/6N
Rhot2	Hom	no	no		C57BL/6N
Rhou	Hom	no	no		C57BL/6N
Rhox13	Hom/Hemi	no	no		C57BL/6N
Ripply3	Hom	no	no		C57BL/6N
Rnf10	Hom	no	no		C57BL/6N
ROSA26	Hom	no	no		C57BL/6N
Rtbdn	Het & Hom	no	no		C57BL/6N
Rufy2	Het & Hom	no	no		C57BL/6N
S100b	Hom	no	no		C57BL/6JTyr;C57BL/6N
Sag	Hom	no	no		C57BL/6N
Sec16b	Hom	no	no		C57BL/6N
Sec24a	Hom	no	no		C57BL/6JTyr;C57BL/6N
Secisbp2	Hom	no	no		C57BL/6N
Sepn1	Hom	no	no		C57BL/6JTyr;C57BL/6N
Sesn3	Hom	no	no		C57BL/6N
Setmar	Hom	no	no		C57BL/6N
Sgol2	Hom	no	no		C57BL/6JTyr;C57BL/6N
Sirt2	Hom	no	no		C57BL/6JTyr;C57BL/6N
Sirt3	Hom	no	no		C57BL/6N
Slc16a2	Hom/Hemi	no	no		C57BL/6JTyr;C57BL/6N
Slc22a21	Hom	no	no		C57BL/6JTyr;C57BL/6N
Slc25a29	Hom	no	no		C57BL/6JTyr;C57BL/6N
Slc25a4	Hom	no	no		C57BL/6N
Slc25a43	Hom/Hemi	no	no		C57BL/6N
Slc30a8	Hom	no	no		C57BL/6N
Slc35f1	Hom	no	no		C57BL/6JTyr;C57BL/6N
Slc38a10	Hom	no	no		C57BL/6N
Slc41a3	Hom	no	no		C57BL/6JTyr;C57BL/6N
Slc44a5	Hom	no	no		C57BL/6N
Slc5a2	Hom	no	no		C57BL/6JTyr;C57BL/6N
Slc9a8	Hom	no	no		C57BL/6JTyr;C57BL/6N
Slco2b1	Hom	no	no		C57BL/6N
Smarcal1	Hom	no	no		C57BL/6N
Smyd2	Hom	no	no		C57BL/6JTyr;C57BL/6N
Smyd3	Hom	no	no		C57BL/6JTyr;C57BL/6N
Smyd4	Hom	no	no		C57BL/6JTyr;C57BL/6N
Smyd5	Hom	no	no		C57BL/6JTyr;C57BL/6N
Snap47	Hom	no	no		C57BL/6N
Snx5	Hom	no	no		C57BL/6JTyr;C57BL/6N
Socs7	Hom	no	no		C57BL/6JTyr;C57BL/6N
Sqstm1	Hom	no	no		C57BL/6JTyr;C57BL/6N
Srsf4	Het & Hom	no	no		C57BL/6JTyr;C57BL/6N
St18	Hom	no	no		C57BL/6N
Stard13	Hom	no	no		C57BL/6JTyr;C57BL/6N
Stard5	Hom	no	no		C57BL/6JTyr;C57BL/6N
Stard6	Hom	no	no		C57BL/6N
Stk32a	Hom	no	no		C57BL/6N
Stk39	Hom	no	no		C57BL/6N
Stx8	Hom	no	no		C57BL/6JTyr;C57BL/6N
Suv420h1	Het & Hom	no	no		C57BL/6JTyr;C57BL/6N
Synj2	Hom	no	no		C57BL/6N
Sytl1	Hom	no	no		C57BL/6JTyr;C57BL/6N
Tatdn3	Hom	no	no		C57BL/6N
Tbc1d10a	Hom	no	no		C57BL/6JTyr;C57BL/6N
Tcf4	Het & Hom	no	no		C57BL/6N
Tff1	Hom	no	no		C57BL/6N
Thumpd3	Hom	no	no		C57BL/6N
Tm9sf4	Hom	no	no		C57BL/6N
Tmc1	Het & Hom	no	no		STOCK
Tmc6	Hom	no	no		C57BL/6N
Tmem165	Hom	no	no		C57BL/6JTyr;C57BL/6N
Tmem189	Hom	no	no		C57BL/6JTyr;C57BL/6N
Tmem9	Hom	no	no		C57BL/6N
Tmprss15	Hom	no	no		C57BL/6N
Tnfaip1	Hom	no	no		C57BL/6N
Top3b	Hom	no	no		OTHER
Tpd52l2	Hom	no	no		C57BL/6JTyr;C57BL/6N
Traf3ip3	Hom	no	no		C57BL/6N
Trafd1	Hom	no	no		C57BL/6JTyr;C57BL/6N
Trim17	Hom	no	no		C57BL/6N
Trim66	Hom	no	no		C57BL/6N
Trmt10a	Hom	no	no		C57BL/6N
Trpc2	Hom	no	no		C57BL/6N
Tsga14	Hom	no	no		C57BL/6N
Ttc39b	Het & Hom	no	no		C57BL/6
Ttll3	Hom	no	no		C57BL/6JTyr;C57BL/6N
Ttll4	Hom	no	no		C57BL/6N
Twf1	Hom	no	no		C57BL/6N
Ube3b	Het & Hom	no	no		CBA/Ca;129P2
Uck1	Hom	no	no		C57BL/6N
Usp33	Hom	no	no		C57BL/6N
Usp4	Hom	no	no		C57BL/6N
Usp42	Hom	no	no		C57BL/6JTyr;C57BL/6N
Vwa5b1	Hom	no	no		C57BL/6N
Wbp2	Hom	no	no		C57BL/6N
Wdr37	Hom	no	no		C57BL/6N
Wdr47	Hom	no	no		C57BL/6JTyr;C57BL/6N
Whrn	Hom	no	no		C57BL/6N
Yipf1	Hom	no	no		C57BL/6JTyr;C57BL/6N
Zfp182	Het & Hom/Hemi	no	no		C57BL/6N
Zfp184	Hom	no	no		C57BL/6
Zfp367	Hom	no	no		C57BL/6JTyr;C57BL/6N
Zp1	Hom	no	no		C57BL/6N

## Sheet: Histopath
Genes Screened for Skin Histopathology		Search MP terms at http://www.informatics.jax.org/
= recessive lethal/subviable
Gene	Genotype	Phenotype	Age of mouse (weeks)	Sex	Background	Diet
1700058C13Rik	1700058C13Rik/1700058C13Rik	no	15.6	Female	B6Brd;B6Dnk;B6N-Tyr<c-Brd>	High-Fat Diet
1100001H23RIK (Plbd1)	1100001H23RIK/1100001H23RIK	no	16	Female	B6Brd;B6Dnk;B6N-Tyr<c-Brd>	High-Fat Diet
1190002H23Rik	1190002H23Rik/1190002H23Rik	no	15.6	Female	B6N	High-Fat Diet
1500011B03Rik	1500011B03Rik/1500011B03Rik	no	15.7	Female	B6N	High-Fat Diet
1500011B03Rik	1500011B03Rik/1500011B03Rik	no	16.3	Female	B6N	Chow
1700042B14Rik	1700042B14Rik/1700042B14Rik	no	16.3	Female	B6N	Chow
2010003O18Rik (Gatc)	2010003O18Rik/+	no	15.7	Female	B6Brd;B6Dnk;B6N-Tyr<c-Brd>	High-Fat Diet
2010107G12Rik	2010107G12Rik/2010107G12Rik	no	15.9	Female	B6N	High-Fat Diet
2210016L21Rik	2210016L21Rik/2210016L21Rik	no	16.1	Female	B6N	High-Fat Diet
2310046K01Rik	2310046K01Rik/+	no	16.1	Female	B6Brd;B6Dnk;B6N-Tyr<c-Brd>	High-Fat Diet
2310057J18Rik	2310057J18Rik/2310057J18Rik	no	15.9	Female	B6N	High-Fat Diet
3010026O09Rik	3010026O09Rik/3010026O09Rik	no	16	Female	B6Brd;B6Dnk;B6N-Tyr<c-Brd>	High-Fat Diet
3110001I22Rik	3110001I22Rik/3110001I22Rik	no	16	Female	B6N	High-Fat Diet
3110035E14Rik	3110035E14Rik/3110035E14Rik	no	16	Female	B6N	Chow
3830417A13Rik	3830417A13Rik/3830417A13Rik	no	15.6	Female	B6N	Chow
4930471M23Rik	4930471M23Rik/4930471M23Rik	no	15.9	Female	B6N	High-Fat Diet
4932414N04Rik	4932414N04Rik/4932414N04Rik	no	15.9	Female	B6N	High-Fat Diet
4932438H23Rik	4932438H23Rik/4932438H23Rik	no	15.9	Female	B6N	Chow
4933425L06Rik	4933425L06Rik/4933425L06Rik	no	16	Female	B6Brd;B6Dnk;B6N-Tyr<c-Brd>	High-Fat Diet
5830415F09Rik	5830415F09Rik/5830415F09Rik	no	16	Female	B6Brd;B6Dnk;B6N-Tyr<c-Brd>	High-Fat Diet
A430084P05Rik	A430084P05Rik/A430084P05Rik	no	16.3	Female	B6N	High-Fat Diet
A830019P07Rik	A830019P07Rik/A830019P07Rik	no	15.9	Female	B6N	Chow
Abca4	Abca4/Abca4	no	15.7	Female	B6N	Chow
Abcd1	Abcd1/Abcd1	no	15.9	Female	B6Brd;B6Dnk;B6N-Tyr<c-Brd>	High-Fat Diet
Abhd5	Abhd5/Abhd5	no	16.3	Female	B6Brd;B6Dnk;B6N-Tyr<c-Brd>	High-Fat Diet
Acot6	Acot6/Acot6	no	15.9	Female	B6Brd;B6Dnk;B6N-Tyr<c-Brd>	High-Fat Diet
Acpl2	Acpl2/Acpl2	no	15.9	Female	B6Brd;B6Dnk;B6N-Tyr<c-Brd>	High-Fat Diet
Acsl4	Acsl4/Acsl4	no	16.4	Female	B6Brd;B6Dnk;B6N-Tyr<c-Brd>	Chow
Actn4	Actn4/+	no	16	Female	B6N	Chow
Actr6	Actr6/+	no	16.3	Female	B6N	Chow
Adam17	Adam17/+	no	15.7	Female	B6Brd;B6Dnk;B6N-Tyr<c-Brd>	High-Fat Diet
Adam3	Adam3/Adam3	no	16	Female	B6N	High-Fat Diet
Aff3	Aff3/Aff3	no	15.9	Female	B6N	Chow
Agpat3	Agpat3/+	no	15.7	Female	B6Brd;B6Dnk;B6N-Tyr<c-Brd>	High-Fat Diet
Agtr2	Agtr2/Agtr2	no	16.1	Female	B6Brd;B6Dnk;B6N-Tyr<c-Brd>	High-Fat Diet
Akap9	Akap9/Akap9	no	16	Female	B6Brd;B6Dnk;B6N-Tyr<c-Brd>	High-Fat Diet
Aldh16a1	Aldh16a1/Aldh16a1	no	15.6	Female	B6N	Chow
Aldh18a1	Aldh18a1/+	abnormal hypodermis fat layer morphology [MP:0011156], skin fibrosis [MP:0009932], skin inflammation [MP:0004947]	16.1	Female	B6N	High-Fat Diet
Aldh2	Aldh2/Aldh2	no	15.7	Female	B6	High-Fat Diet
Alg13	Alg13/Alg13	no	16.3	Female	B6N	Chow
Amfr	Amfr/Amfr	no	15.4	Female	B6Brd;B6Dnk;B6N-Tyr<c-Brd>	High-Fat Diet
Amotl1	Amotl1/Amotl1	no	15.1	Female	B6N	High-Fat Diet
Ampd3	Ampd3/Ampd3	no	16.1	Female	B6Brd;B6Dnk;B6N-Tyr<c-Brd>	High-Fat Diet
Anks4b	Anks4b/Anks4b	skin fibrosis [MP:0009932]	16.3	Female	B6Brd;B6Dnk;B6N-Tyr<c-Brd>	High-Fat Diet
Anp32e	Anp32e/Anp32e	no	16.3	Female	B6N	High-Fat Diet
Anxa6	Anxa6/Anxa6	no	15.7	Female	B6Brd;B6Dnk;B6N-Tyr<c-Brd>	High-Fat Diet
Ap4e1	Ap4e1/Ap4e1	no	16.1	Female	B6N	High-Fat Diet
Apol7a	Apol7a/Apol7a	no	15.9	Female	B6N	Chow
Apool	Apool/Apool	no	15.9	Female	B6N	Chow
Appl2	Appl2/Appl2	no	16	Female	B6Brd;B6Dnk;B6N-Tyr<c-Brd>	High-Fat Diet
Arhgap25	Arhgap25/Arhgap25	no	16.3	Female	B6N	High-Fat Diet
Arhgef4	Arhgef4/Arhgef4	no	16.1	Female	B6N	High-Fat Diet
Arhgef7	Arhgef7/+	no	16.1	Female	B6N	Chow
Arid4a	Arid4a/Arid4a	no	15.7	Female	B6Brd;B6Dnk;B6N-Tyr<c-Brd>	High-Fat Diet
Arl4d	Arl4d/Arl4d	no	16	Female	B6Brd;B6Dnk;B6N-Tyr<c-Brd>	High-Fat Diet
Arpc1b	Arpc1b/Arpc1b	pigment incontinence [MP:0010206], skin fibrosis [MP:0009932]	15.9	Female	B6N	Chow
Arpc2	Arpc2/+	no	16	Female	B6Brd;B6Dnk;B6N-Tyr<c-Brd>	High-Fat Diet
Arpc3	Arpc3/+	no	16	Female	B6N	Chow
Arpc4	Arpc4/+	no	15.9	Female	B6Brd;B6Dnk;B6N-Tyr<c-Brd>	High-Fat Diet
Arsg	Arsg/Arsg	no	15.6	Female	B6N	Chow
Arvcf	Arvcf/Arvcf	no	15.7	Female	B6N	Chow
Aspm	Aspm/Aspm	no	16	Female	B6N	Chow
Aste1	Aste1/Aste1	no	16	Female	B6Brd;B6Dnk;B6N-Tyr<c-Brd>	High-Fat Diet
Asxl1	Asxl1/+	no	16	Female	B6Brd;B6Dnk;B6N-Tyr<c-Brd>	High-Fat Diet
Atg16l1	Atg16l1/+	no	16	Female	B6N	High-Fat Diet
Atp5a1	Atp5a1/+	no	16.1	Female	B6Brd;B6Dnk;B6N-Tyr<c-Brd>	High-Fat Diet
Atpaf2	Atpaf2/+	no	16	Female	B6Brd;B6Dnk;B6N-Tyr<c-Brd>	High-Fat Diet
Atpif1	Atpif1/Atpif1	no	15.6	Female	B6N	High-Fat Diet
B9d2	B9d2/+	no	15.6	Female	B6N	Chow
BC013712	BC013712/BC013712	no	15.7	Female	B6Brd;B6Dnk;B6N-Tyr<c-Brd>	High-Fat Diet
BC017643	BC017643/BC017643	no	16.3	Female	B6N	High-Fat Diet
Bdh2	Bdh2/Bdh2	no	15.9	Female	B6N	High-Fat Diet
Blzf1	Blzf1/Blzf1	no	15.7	Female	B6N	High-Fat Diet
Brdt	Brdt/Brdt	no	16	Female	B6Brd;B6Dnk;B6N-Tyr<c-Brd>	High-Fat Diet
Brpf3	Brpf3/+	no	15.9	Female	B6Brd;B6Dnk;B6N-Tyr<c-Brd>	High-Fat Diet
Btbd11	Btbd11/Btbd11	no	16	Female	B6N	High-Fat Diet
Cabp1	Cabp1/Cabp1	no	16.1	Female	B6N	Chow
Cadm1	Cadm1/Cadm1	skin inflammation [MP:0004947]	15.9	Female	B6Brd;B6Dnk;B6N-Tyr<c-Brd>	High-Fat Diet
Calcoco2	Calcoco2/Calcoco2	no	15.3	Female	B6N	Chow
Cand2	Cand2/Cand2	no	15.9	Female	B6N	Chow
Caprin2	Caprin2/Caprin2	no	15.9	Female	B6N	High-Fat Diet
Capzb	Capzb/+	no	15.9	Female	B6Brd;B6Dnk;B6N-Tyr<c-Brd>	High-Fat Diet
Casp12	Casp12/Casp12	no	16	Female	B6N	Chow
Cbx5	Cbx5/Cbx5	no	15.7	Female	B6N	Chow
Cbx6	Cbx6/Cbx6	no	15.6	Female	B6N	Chow
Cbx7	Cbx7/Cbx7	skin inflammation [MP:0004947]	15.6	Female	B6	High-Fat Diet
Cc2d2a	Cc2d2a/+	no	15.7	Female	B6N	High-Fat Diet
Ccdc104	Ccdc104/Ccdc104	no	16.1	Female	B6N	High-Fat Diet
Ccdc106	Ccdc106/Ccdc106	no	15.9	Female	B6N	High-Fat Diet
Ccdc137	Ccdc137/+	no	15.7	Female	B6Brd;B6Dnk;B6N-Tyr<c-Brd>	High-Fat Diet
Ccdc160	Ccdc160/Ccdc160	no	15.6	Female	B6N	Chow
Ccdc57	Ccdc57/Ccdc57	abnormal hypodermis fat layer morphology [MP:0011156]	16	Female	B6Brd;B6Dnk;B6N-Tyr<c-Brd>	High-Fat Diet
Ccdc77	Ccdc77/Ccdc77	no	16.3	Female	B6N	Chow
Ccl22	Ccl22/+	no	16.1	Female	B6N	Chow
Cdc6	Cdc6/+	no	15.6	Female	B6N	High-Fat Diet
Cdca8	Cdca8/+	no	16	Female	B6N	High-Fat Diet
Cdk5rap2	Cdk5rap2/Cdk5rap2	no	15.4	Female	B6N	High-Fat Diet
Cdkn2a	Cdkn2a/Cdkn2a	no	16	Female	B6N	High-Fat Diet
Cds2	Cds2/+	no	16.3	Female	B6Brd;B6Dnk;B6N-Tyr<c-Brd>	High-Fat Diet
Cenpj	Cenpj/+	no	16.4	Female	B6Brd;B6Dnk;B6N-Tyr<c-Brd>	High-Fat Diet
Cenpj	Cenpj/Cenpj	no	16.1	Female	B6Brd;B6Dnk;B6N-Tyr<c-Brd>	High-Fat Diet
Cfh	Cfh/Cfh	no	15.7	Female	B6N	High-Fat Diet
Chd7	Chd7/+	no	15.7	Female	129S5;B6N	High-Fat Diet
Chia	Chia/Chia	no	16.6	Female	B6N	High-Fat Diet
Cish	Cish/Cish	no	15.6	Female	B6Brd;B6Dnk;B6N-Tyr<c-Brd>	High-Fat Diet
Cldn16	Cldn16/Cldn16	no	16	Female	B6Brd;B6Dnk;B6N-Tyr<c-Brd>	High-Fat Diet
Clk1	Clk1/Clk1	no	15.9	Female	B6N	High-Fat Diet
Cluap1	Cluap1/+	no	15	Female	B6Brd;B6Dnk;B6N-Tyr<c-Brd>	High-Fat Diet
Cmtm4	Cmtm4/Cmtm4	no	16.1	Female	B6N	Chow
Cmtm6	Cmtm6/Cmtm6	no	16	Female	B6N	Chow
Cnot6	Cnot6/Cnot6	no	15.9	Female	B6N	Chow
Cntfr	Cntfr/+	no	16.4	Female	B6Brd;B6Dnk;B6N-Tyr<c-Brd>	High-Fat Diet
Cog2	Cog2/+	no	15.7	Female	B6Brd;B6Dnk;B6N-Tyr<c-Brd>	High-Fat Diet
Copg	Copg/+	no	16.1	Female	B6N	High-Fat Diet
Coq4	Coq4/+	no	15.7	Female	B6N	Chow
Coq9	Coq9/Coq9	no	15.9	Female	B6N	High-Fat Diet
Cox6a1	Cox6a1/+	no	15.4	Female	B6N	High-Fat Diet
Creb3l1	Creb3l1(e)/Creb3l1(e)	no	15.6	Female	B6N	Chow
Crlf3	Crlf3/Crlf3	no	15.9	Female	B6Brd;B6Dnk;B6N-Tyr<c-Brd>	High-Fat Diet
Crlf3(b)	Crlf3(b)/Crlf3(b)	no	16.3	Female	B6Brd;B6Dnk;B6N-Tyr<c-Brd>	Chow
Csrp2bp	Csrp2bp/Csrp2bp	no	16	Female	B6Brd;B6Dnk;B6N-Tyr<c-Brd>	High-Fat Diet
Ctcf	Ctcf/+	no	16.1	Female	B6Brd;B6Dnk;B6N-Tyr<c-Brd>	High-Fat Diet
Cyb561	Cyb561/Cyb561	no	15.9	Female	B6Brd;B6Dnk;B6N-Tyr<c-Brd>	High-Fat Diet
Cyfip1	Cyfip1/+	skin inflammation [MP:0004947], dermatitis [MP:0001194]	16	Female	B6N	High-Fat Diet
D11Wsu99e	D11Wsu99e/D11Wsu99e	no	16.3	Female	B6Brd;B6Dnk;B6N-Tyr<c-Brd>	High-Fat Diet
Daam2	Daam2/Daam2	no	16.1	Female	B6N	Chow
Dars2	Dars2/+	no	16.1	Female	B6N	Chow
Dbn1	Dbn1/Dbn1	no	16	Female	B6N	High-Fat Diet
Dcdc2c	Dcdc2c/Dcdc2c	no	15.7	Female	B6N	Chow
Dctn5	Dctn5/+	no	15.9	Female	B6Brd;B6Dnk;B6N-Tyr<c-Brd>	High-Fat Diet
Dcx	Dcx/Dcx	no	16	Female	B6N	Chow
Ddx27	Ddx27/+	no	16.3	Female	B6Brd;B6Dnk;B6N-Tyr<c-Brd>	High-Fat Diet
Dennd1c	Dennd1c/Dennd1c	no	15.9	Female	B6N	Chow
Dhcr24	Dhcr24/+	skin inflammation [MP:0004947]	15.4	Female	B6Brd;B6Dnk;B6N-Tyr<c-Brd>	High-Fat Diet
Dlg2	Dlg2/Dlg2	no	16	Female	B6N	Chow
Dlg2	PSD93/PSD93	no	16	Female	B6JIco	High-Fat Diet
Dlg4	Dlg4/Dlg4	no	15.9	Female	B6JIco;129P2	High-Fat Diet
Dmxl2	Dmxl2/+	no	15.7	Female	B6N	Chow
Dnase1l2	Dnase1l2/Dnase1l2	no	16.4	Female	B6N	High-Fat Diet
Donson	Donson/+	no	15.7	Female	B6N	High-Fat Diet
Dopey2	Dopey2/Dopey2	no	15.1	Female	B6N	Chow
Dph2	Dph2/+	no	15.9	Female	B6N	Chow
Dscc1	Dscc1/Dscc1	no	16.1	Female	B6Brd;B6Dnk;B6N-Tyr<c-Brd>	High-Fat Diet
Dsg1b	Dsg1b/Dsg1b	no	16	Female	B6N	Chow
Dusp1	Dusp1/Dusp1	no	16	Female	B6N	High-Fat Diet
Dusp26	Dusp26/Dusp26	no	15.9	Female	B6N	High-Fat Diet
Dusp3	Dusp3/Dusp3	no	15.9	Female	B6Brd;B6Dnk;B6N-Tyr<c-Brd>	High-Fat Diet
Dusp4	Dusp4/Dusp4	no	15.9	Female	B6N	High-Fat Diet
Dync1i2	Dync1i2/+	no	16	Female	B6N	High-Fat Diet
Dynll1	Dynll1/+	no	15.9	Female	B6N	Chow
Dynlrb1	Dynlrb1/+	no	16	Female	B6N	Chow
Ears2	Ears2/+	no	16.1	Female	B6N	High-Fat Diet
Efna1	Efna1/Efna1	no
Egfr	Egfr/+	no	16	Female	B6N	High-Fat Diet
Ehd1	Ehd1/+	no	15.7	Female	B6N	High-Fat Diet
Eif2b2	Eif2b2/+	no	16.4	Female	B6N	High-Fat Diet
Eif2c1	Eif2c1/Eif2c1	no	15.9	Female	B6Brd;B6Dnk;B6N-Tyr<c-Brd>	High-Fat Diet
Eif4e3	Eif4e3/Eif4e3	no	15.9	Female	B6Brd;B6Dnk;B6N-Tyr<c-Brd>	High-Fat Diet
Elk4	Elk4/Elk4	no	15.7	Female	B6	High-Fat Diet
Ell2	Ell2/Ell2	no	16	Female	B6N	Chow
Elmo1	Elmo1/Elmo1	no	16.6	Female	B6N	Chow
Entpd1	Entpd1/Entpd1	no	16	Female	B6	High-Fat Diet
Esco1	Esco1/Esco1	no	15.7	Female	B6N	High-Fat Diet
Esco2	Esco2/+	no	15.4	Female	B6N	High-Fat Diet
Espn	Espn/Espn	no	15.3	Female	B6N	High-Fat Diet
Exoc3l2	Exoc3l2/Exoc3l2	no	15.7	Female	B6N	Chow
Expi	Expi/Expi	no	16.3	Female	B6N	Chow
Ezh2	Ezh2/+	no	15.7	Female	B6N	High-Fat Diet
Ezr	Ezr/+	no	16	Female	B6N	Chow
Fahd2a	Fahd2a/Fahd2a	no	16	Female	B6N	High-Fat Diet
Fam107b	3110001A13Rik/3110001A13Rik	no	16.1	Female	B6Brd;B6Dnk;B6N-Tyr<c-Brd>	High-Fat Diet
Fam134c	1300010M03Rik/1300010M03Rik	no	15.6	Female	B6N	High-Fat Diet
Fam175b	Fam175b/Fam175b	no	15.9	Female	B6N	Chow
Fam63a	Fam63a/Fam63a	no	15.6	Female	B6	High-Fat Diet
Fam96a	Fam96a/Fam96a	no	16.4	Female	B6N	Chow
Farp2	Farp2/Farp2	abnormal hair shedding [MP:0008861], premature exogen	15.9	Female	B6Brd;B6Dnk;B6N-Tyr<c-Brd>	High-Fat Diet
Farsa	Farsa/+	no	16.1	Female	B6N	Chow
Fbxl7	Fbxl7/Fbxl7	no	16.1	Female	B6N	Chow
Fbxo47	Fbxo47/Fbxo47	no	15.4	Female	B6N	Chow
Fbxo7	Fbxo7/Fbxo7	no	15.6	Female	B6N	Chow
Fggy	Fggy/Fggy	no	16.3	Female	B6N	Chow
Fkbp7	Fkbp7/Fkbp7	skin inflammation [MP:0004947], dermatitis [MP:0001194]	15.7	Female	B6Brd;B6Dnk;B6N-Tyr<c-Brd>	High-Fat Diet
Fto	Fto/Fto	no	16.1	Female	B6Brd;B6Dnk;B6N-Tyr<c-Brd>	High-Fat Diet
Fundc1	Fundc1/Fundc1	skin inflammation [MP:0004947], dermatitis [MP:0001194]	16	Female	B6Brd;B6Dnk;B6N-Tyr<c-Brd>	High-Fat Diet
Fyn	Fyn/+	no	15.6	Female	B6N	Chow
Gap43	Gap43/+	no	16	Female	B6Brd;B6Dnk;B6N-Tyr<c-Brd>	High-Fat Diet
Gba2	Gba2/Gba2	no	16.7	Female	B6N	High-Fat Diet
Gbe1	Gbe1/+	skin inflammation [MP:0004947], folliculitis [MP:0000376]	16	Female	B6Brd;B6Dnk;B6N-Tyr<c-Brd>	High-Fat Diet
Gbf1	Gbf1/+	no	15.7	Female	B6N	Chow
Gclc	Gclc/Gclc	no	15.9	Female	B6N	High-Fat Diet
Gfm1	Gfm1/+	no	15.7	Female	B6N	High-Fat Diet
Gif	Gif/Gif	no	16.1	Female	B6Brd;B6Dnk;B6N-Tyr<c-Brd>	High-Fat Diet
Git2	Git2/Git2	no	16	Female	CBACa;129P2	High-Fat Diet
Glg1	Glg1/+	no	15.1	Female	B6N	Chow
Glt8d2	Glt8d2/Glt8d2	no	15.9	Female	B6N	High-Fat Diet
Gm13547	Gm13547/Gm13547	no	15.7	Female	B6N	Chow
Gm239	Gm239/Gm239	no	16	Female	B6N	Chow
Gmnn	Gmnn/+	no	16.1	Female	B6Brd;B6Dnk;B6N-Tyr<c-Brd>	High-Fat Diet
Gpc5	Gpc5/Gpc5	no	15.3	Female	B6N	Chow
Gpc6	Gpc6/Gpc6	no	16.1	Female	B6N	High-Fat Diet
Gprc5b	Gprc5b/Gprc5b	no	16.3	Female	B6N	Chow
Grb2	Grb2/+	no	16	Female	B6Brd;B6Dnk;B6N-Tyr<c-Brd>	High-Fat Diet
Grin1	Grin1/+	no	15.1	Female	B6N	High-Fat Diet
Gsk3a	Gsk3a/Gsk3a	no	16	Female	B6Brd;B6Dnk;B6N-Tyr<c-Brd>	High-Fat Diet
Gys2	Gys2/Gys2	no	16	Female	B6Brd;B6Dnk;B6N-Tyr<c-Brd>	High-Fat Diet
H2-M5	H2-M5/H2-M5	no	16.4	Female	B6N	High-Fat Diet
Hacl1	Hacl1/Hacl1	no	15.7	Female	B6N	Chow
Hdac1	Hdac1/+	no	15.6	Female	B6Brd;B6Dnk;B6N-Tyr<c-Brd>	High-Fat Diet
Hdac8	Hdac8/Hdac8	no	15.9	Female	B6N	High-Fat Diet
Heatr8	Heatr8/Heatr8	no	15.7	Female	B6N	High-Fat Diet
Hira	Hira/+	no	15.9	Female	B6N	High-Fat Diet
Hmx3	hx/hx	no	14	Female	STOCK Hmx3<hx>	Chow
Hp1bp3	Hp1bp3/Hp1bp3	no	15.7	Female	B6Brd;B6Dnk;B6N-Tyr<c-Brd>	High-Fat Diet
Hprt	CMV-Cre/CMV-Cre	no	16.1	Female	B6N	High-Fat Diet
Hsp90aa1	Hsp90aa1/Hsp90aa1	no	16	Female	B6N	Chow
Ido1	Ido1/Ido1	no	16	Female	B6N	High-Fat Diet
Ido2	Ido2/Ido2	no	16.1	Female	B6N	Chow
Ifitm3	Ifitm3/Ifitm3	no	16.7	Female	B6JIco;B6Brd;129P2-Tyr<c-Brd>	High-Fat Diet
Ift80	Ift80/Ift80	no	16.1	Female	B6N	Chow
Ikbkb	Ikbkb/+	no	16	Female	B6Brd;B6Dnk;B6N-Tyr<c-Brd>	High-Fat Diet
Il10rb	Il10rb/Il10rb	no	16	Female	B6N	Chow
Il22ra1	Il22ra1/Il22ra1	no	16.4	Female	B6N	High-Fat Diet
Inpp1	Inpp1/Inpp1	no	16.3	Female	B6Brd;B6Dnk;B6N-Tyr<c-Brd>	High-Fat Diet
Ints12	Ints12/+	no	16	Female	B6Brd;B6Dnk;B6N-Tyr<c-Brd>	High-Fat Diet
Irf1	Irf1/Irf1	no	15.9	Female	B6Brd;B6Dnk;B6N-Tyr<c-Brd>	High-Fat Diet
Irf7	Irf7/Irf7	no	16	Female	B6N	Chow
Jarid2	Jarid2/+	no	16.4	Female	B6	High-Fat Diet
Jmjd5	Jmjd5/+	no	15.6	Female	B6N	Chow
Kazn	Kazn/Kazn	no	15.9	Female	B6N	High-Fat Diet
Kcnv2	Kcnv2/Kcnv2	no	15.9	Female	B6N	Chow
Kdm4b	Kdm4b/+	no	15.9	Female	B6Brd;B6Dnk;B6N-Tyr<c-Brd>	High-Fat Diet
Kdm4c	Kdm4c/Kdm4c	enlarged sebaceous gland [MP:0000652]	16	Female	B6N	High-Fat Diet
Kdm4d	Kdm4d/Kdm4d	no	15.6	Female	B6N	Chow
Kif21b	Kif21b/Kif21b	no	15.9	Female	B6N	High-Fat Diet
Kifap3	Kifap3/+	no	16	Female	B6N	Chow
Kng2	Kng2/Kng2	no	16.1	Female	B6N	Chow
Kptn	Kptn/Kptn	no	15.9	Female	B6Brd;B6Dnk;B6N-Tyr<c-Brd>	High-Fat Diet
Krt76	Krt76/Krt76	hyperkeratosis [MP:0001242], parakeratosis [MP:0003427], skin inflammation [MP:0004947], pigment incontinence [MP:0010206]	Various	Various	B6Mixed	Any
Lacc1	Lacc1/Lacc1	no	16	Female	B6N	High-Fat Diet
Lamc3	Lamc3/Lamc3	no	16	Female	B6N	Chow
Laptm5	Laptm5/Laptm5	no	16.1	Female	B6N	High-Fat Diet
Ldha	Ldha/+	no	15.4	Female	B6Brd;B6Dnk;B6N-Tyr<c-Brd>	High-Fat Diet
Leprot	Leprot/Leprot	no	15.7	Female	B6N	Chow
Lgals7	Lgals7/Lgals7	no	15.7	Female	B6N	Chow
Lix1l	Lix1l/+	no	15.9	Female	B6N	High-Fat Diet
Lmnb1	Lmnb1/+	no	16	Female	B6Brd;B6Dnk;B6N-Tyr<c-Brd>	High-Fat Diet
Lnx2	Lnx2/Lnx2	no	16	Female	B6N	High-Fat Diet
Lonrf3	Lonrf3/Lonrf3	no	15.7	Female	B6N	Chow
Lpar5	Lpar5/Lpar5	no	15.9	Female	B6N	High-Fat Diet
Lrig1	Lrig1/Lrig1	abnormal hair shedding [MP:0008861], premature exogen	16	Female	B6Brd;B6Dnk;B6N-Tyr<c-Brd>	High-Fat Diet
Lrpprc	Lrpprc/+	no	16	Female	B6N	High-Fat Diet
Lrrc67	Lrrc67/Lrrc67	no	15.9	Female	B6N	Chow
Lsm10	Lsm10/+	no	16	Female	B6N	High-Fat Diet
Ltbp1	Ltbp1/Ltbp1	no	15.9	Female	B6Brd;B6Dnk;B6N-Tyr<c-Brd>	High-Fat Diet
Lztr1	Lztr1/+	no	16.6	Female	B6N	Chow
Maneal	Maneal/Maneal	no	15.9	Female	B6N	High-Fat Diet
Map2k2	Map2k2/Map2k2	no	15.7	Female	B6Brd;B6Dnk;B6N-Tyr<c-Brd>	High-Fat Diet
Map2k7	Map2k7/+	no	15.6	Female	B6N	Chow
Map3k1	Map3k1/+	no	16	Female	B6N	Chow
Mapk1	Mapk1/+	no	16.4	Female	B6Brd;B6Dnk;B6N-Tyr<c-Brd>	High-Fat Diet
Mapk10	Mapk10/Mapk10	no	16.4	Female	B6N	Chow
March5	March5/+	no	15.9	Female	B6N	High-Fat Diet
Mbtd1	Mbtd1/+	no	16	Female	B6Brd;B6Dnk;B6N-Tyr<c-Brd>	High-Fat Diet
Mcph1	Mcph1/Mcph1	no	15.6	Female	B6Brd;B6Dnk;B6N-Tyr<c-Brd>	High-Fat Diet
Mdn1	Mdn1/+	no	16.1	Female	B6Brd;B6Dnk;B6N-Tyr<c-Brd>	High-Fat Diet
Melk	Melk/Melk	no	16.1	Female	B6N	High-Fat Diet
Mfrp	Mfrp/Mfrp	no	15.7	Female	B6N	High-Fat Diet
Mfsd2b	Mfsd2b/Mfsd2b	no	16	Female	B6Brd;B6Dnk;B6N-Tyr<c-Brd>	High-Fat Diet
Mgst3	Mgst3/Mgst3	no	15.7	Female	B6Brd;B6Dnk;B6N-Tyr<c-Brd>	High-Fat Diet
mir146a_KO	MGKO/MGKO	no	16.3	Female	B6N	Chow
Mir96	Dmdo/Dmdo	no	15.3	Female	C3Fe	High-Fat Diet
Mis18bp1	Mis18bp1/+	no	15.9	Female	B6Brd;B6Dnk;B6N-Tyr<c-Brd>	High-Fat Diet
Mlec	Mlec/Mlec	no	15.9	Female	B6N	Chow
Mms22l	Mms22l/+	no	16.6	Female	B6Brd;B6Dnk;B6N-Tyr<c-Brd>	High-Fat Diet
Mrap2	Mrap2/Mrap2	no	15.9	Female	B6N	Chow
Mst1	Mst1/Mst1	no	15.3	Female	B6N	High-Fat Diet
Mtfmt	Mtfmt/+	no	16.4	Female	B6Brd;B6Dnk;B6N-Tyr<c-Brd>	High-Fat Diet
Mthfd1l	Mthfd1l/+	no	16	Female	B6Brd;B6Dnk;B6N-Tyr<c-Brd>	High-Fat Diet
Mtor	Mtor/+	no	16.3	Female	B6N	High-Fat Diet
Mx1	Mx1/Mx1	no	15.7	Female	B6N	High-Fat Diet
Mybphl	Mybphl/Mybphl	no	16.1	Female	B6N	Chow
Myd88	Myd88/Myd88	no	15.9	Female	B6N	High-Fat Diet
Myh9	Myh9/+	no	15.4	Female	B6Brd;B6Dnk;B6N-Tyr<c-Brd>	High-Fat Diet
Myl12b	Myl12b/Myl12b	no	16.1	Female	B6Brd;B6Dnk;B6N-Tyr<c-Brd>	High-Fat Diet
Myo15	Myo15/Myo15	no	15.6	Female	B6N	High-Fat Diet
Myo5a	Myo5a/Myo5a	no	15.7	Female	B6Brd;B6Dnk;B6N-Tyr<c-Brd>	High-Fat Diet
Myo7a	Myo7a/Myo7a	no	16	Female	B6N	Chow
Nacad	Nacad/Nacad	no	16	Female	B6N	Chow
Naga	Naga/Naga	no	15.3	Female	B6N	Chow
Ncaph	Ncaph/+	no	16.3	Female	B6N	High-Fat Diet
Ncaph2	Ncaph2/+	no	14	Female	B6Brd;B6Dnk;B6N-Tyr<c-Brd>	Chow
Ndufs3	Ndufs3/+	no	16	Female	B6Brd;B6Dnk;B6N-Tyr<c-Brd>	High-Fat Diet
Nelf	Nelf/Nelf	no	16.1	Female	B6N	High-Fat Diet
Nfkb1	Nfkb1/Nfkb1	no	16.3	Female	B6Brd;B6Dnk;B6N-Tyr<c-Brd>	High-Fat Diet
Nfya	Nfya/+	no	15.9	Female	B6	High-Fat Diet
Ninj2	Ninj2/Ninj2	no	15.9	Female	B6N	Chow
Ninl	Ninl/Ninl	no	16	Female	B6Brd;B6Dnk;B6N-Tyr<c-Brd>	High-Fat Diet
Nipa1	Nipa1/Nipa1	no	16.1	Female	B6Brd;B6Dnk;B6N-Tyr<c-Brd>	High-Fat Diet
Nkiras2	Nkiras2/Nkiras2	no	16.1	Female	B6N	High-Fat Diet
Nploc4	Nploc4/+	no	15.7	Female	B6Brd;B6Dnk;B6N-Tyr<c-Brd>	High-Fat Diet
Nsun2	Nsun2/+	abnormal hair shedding [MP:0008861], premature exogen	16.3	Female	B6Brd;B6Dnk;B6N-Tyr<c-Brd>	High-Fat Diet
Nsun2	Nsun2/Nsun2	no	16	Female	B6Brd;B6Dnk;B6N-Tyr<c-Brd>	High-Fat Diet
Oas1g	Oas1g/Oas1g	no	16	Female	B6N	Chow
Oasl2	Oasl2/Oasl2	no	15.7	Female	B6N	High-Fat Diet
Ogfod1	Ogfod1/Ogfod1	no	15.9	Female	B6Brd;B6Dnk;B6N-Tyr<c-Brd>	High-Fat Diet
Optn	Optn/Optn	no	15.6	Female	B6N	High-Fat Diet
Orc3	Orc3/+	no	16.1	Female	B6N	Chow
Otub2	Otub2/Otub2	no	15.9	Female	B6N	High-Fat Diet
Otud6b	Otud6b/Otud6b	no	15.9	Female	B6	High-Fat Diet
Oxr1	Oxr1/+	no	15.6	Female	B6N	Chow
Pabpc1l	Pabpc1l/Pabpc1l	no	16	Female	B6N	High-Fat Diet
Pabpc4	Pabpc4/Pabpc4	no	16.3	Female	B6N	High-Fat Diet
Pabpn1l	Pabpn1l/Pabpn1l	no	15.6	Female	B6N	Chow
Pacsin3	Pacsin3/Pacsin3	no	15.7	Female	B6N	Chow
Pds5b	Aprin/+	skin inflammation [MP:0004947], dermatitis [MP:0001194]	15.7	Female	B6Brd;B6Dnk;B6N-Tyr<c-Brd>	High-Fat Diet
Pex3	Pex3/Pex3	no	16	Female	B6N	High-Fat Diet
Pfkl	Pfkl/+	hair follicle degeneration [MP:0003413], abnormal hair cycle catagen phase [MP:0008859]	16	Female	B6Brd;B6Dnk;B6N-Tyr<c-Brd>	High-Fat Diet
Pfn1	Pfn1/+	no	15.9	Female	B6Brd;B6Dnk;B6N-Tyr<c-Brd>	High-Fat Diet
Phf20	Phf20/Phf20	no	16.1	Female	B6Brd;B6Dnk;B6N-Tyr<c-Brd>	High-Fat Diet
Phtf2	Phtf2/Phtf2	no	16.1	Female	B6N	Chow
Pik3cb	Pik3cb/Pik3cb	skin inflammation [MP:0004947], granulomatous inflammation [MP:0002500]	15.9	Female	B6Brd;B6Dnk;B6N-Tyr<c-Brd>	High-Fat Diet
Pik3cb	Pik3cb/+	no	15.7	Female	B6Brd;B6Dnk;B6N-Tyr<c-Brd>	High-Fat Diet
Pik3cg	Pik3cg/Pik3cg	no	16.3	Female	B6N	High-Fat Diet
Pik3r2	Pik3r2/Pik3r2	no	15.9	Female	B6N	High-Fat Diet
Pip5k1c	Pip5k1c/+	no	15.9	Female	B6N	High-Fat Diet
Pitpnm1	Pitpnm1/Pitpnm1	no	16.1	Female	B6N	High-Fat Diet
Pld5	Pld5/Pld5	no	15.9	Female	B6Brd;B6Dnk;B6N-Tyr<c-Brd>	High-Fat Diet
Plekhg1	Plekhg1/Plekhg1	no	16.1	Female	B6N	High-Fat Diet
Plekhm2	Plekhm2/Plekhm2	no	16.1	Female	B6Brd;B6Dnk;B6N-Tyr<c-Brd>	High-Fat Diet
Plin2	Plin2/Plin2	no	16	Female	B6N	High-Fat Diet
Plxnb2	Plxnb2/+	no	15.7	Female	B6N	High-Fat Diet
Pnpo	Pnpo/+	no	16.7	Female	B6	High-Fat Diet
Pnpt1	Pnpt1/+	no	16.4	Female	B6Brd;B6Dnk;B6N-Tyr<c-Brd>	High-Fat Diet
Polg2	Polg2/+	no	15.9	Female	B6N	High-Fat Diet
Polr1e	Polr1e/+	skin inflammation [MP:0004947], folliculitis [MP:0000376], chronic inflammation [MP:0002499]	15.9	Female	B6Brd;B6Dnk;B6N-Tyr<c-Brd>	High-Fat Diet
Ppp2r2b	Ppp2r2b/Ppp2r2b	no	16.1	Female	B6N	High-Fat Diet
Ppp3ca	Ppp3ca/Ppp3ca	skin inflammation [MP:0004947], folliculitis [MP:0000376]	15.9	Female	B6Brd;B6Dnk;B6N-Tyr<c-Brd>	High-Fat Diet
Ppp5c	Ppp5c/Ppp5c	no	16.1	Female	B6Brd;B6Dnk;B6N-Tyr<c-Brd>	High-Fat Diet
Praf2	Praf2(e)/Praf2(e)	no	16.4	Female	B6N	Chow
Prkab1	Prkab1/Prkab1	no	16.1	Female	B6N	High-Fat Diet
Prkcz	Prkcz/Prkcz	abnormal coat/hair pigmentation [MP:0002075]	15.9	Female	B6Brd;B6Dnk;B6N-Tyr<c-Brd>	High-Fat Diet
Prmt1	Prmt1/+	no	15.9	Female	B6Brd;B6Dnk;B6N-Tyr<c-Brd>	High-Fat Diet
Prmt2	Prmt2/Prmt2	no	15.9	Female	B6N	High-Fat Diet
Prmt3	Prmt3/Prmt3	abnormal hypodermis fat layer morphology [MP:0011156]	16.4	Female	B6Brd;B6Dnk;B6N-Tyr<c-Brd>	High-Fat Diet
Prmt5	Prmt5/+	no	16	Female	B6Brd;B6Dnk;B6N-Tyr<c-Brd>	High-Fat Diet
Prps1	Prps1/+	no	15.7	Female	B6N	Chow
Prpsap2	Prpsap2/Prpsap2	no	16	Female	B6Brd;B6Dnk;B6N-Tyr<c-Brd>	High-Fat Diet
Psat1	Psat1/+	no	15.6	Female	B6Brd;B6Dnk;B6N-Tyr<c-Brd>	High-Fat Diet
Ptges2	Ptges2/Ptges2	no	15.7	Female	B6N	High-Fat Diet
Pth2r	Pth2r/Pth2r	no	16.1	Female	B6N	Chow
Ptpn2	Ptpn2/+	no	15.7	Female	B6N	High-Fat Diet
Pus7l	Pus7l/Pus7l	no	15.7	Female	B6N	High-Fat Diet
Rab15	Rab15/Rab15	no	16.1	Female	B6N	Chow
Rab5c	Rab5c/+	no	15.9	Female	B6N	Chow
Rab7l1	Rab7l1/Rab7l1	no	16	Female	B6N	High-Fat Diet
Rad18	Rad18/Rad18	abnormal arrector pilli muscle morphology [MP:0010679]	16	Female	B6Brd;B6Dnk;B6N-Tyr<c-Brd>	High-Fat Diet
Ralb	Ralb/Ralb	no	15.7	Female	B6N	Chow
Ralgapb	Ralgapb/+	no	15.7	Female	B6N	Chow
Rapgefl1	Rapgefl1/Rapgefl1	no	15.7	Female	B6N	High-Fat Diet
Rars	Rars/+	no	15.7	Female	B6N	High-Fat Diet
Rasal2	Rasal2/Rasal2	no	15.7	Female	B6N	Chow
Rbbp7	Rbbp7/Rbbp7	no	15.9	Female	B6Brd;B6Dnk;B6N-Tyr<c-Brd>	High-Fat Diet
Rbmx	Rbmx/Rbmx	no	16	Female	B6N	Chow
Rcor2	Rcor2/Rcor2	no	15.9	Female	B6N	High-Fat Diet
Rdh16	Rdh16/Rdh16	no	16.1	Female	B6N	High-Fat Diet
Ren1	REKO/REKO	no	16.4	Female	B6JIco	High-Fat Diet
Rftn2	Rftn2/Rftn2	no	15.9	Female	B6N	High-Fat Diet
Rhd	Rhd/Rhd	no	16.1	Female	B6Brd;B6Dnk;B6N-Tyr<c-Brd>	High-Fat Diet
Rhobtb3	Rhobtb3/Rhobtb3	no	15.1	Female	B6Brd;B6Dnk;B6N-Tyr<c-Brd>	High-Fat Diet
Rhot1	rhot1/+	no	15.7	Female	B6Brd;B6Dnk;B6N-Tyr<c-Brd>	High-Fat Diet
Rhot2	Rhot2/Rhot2	no	16	Female	B6N	High-Fat Diet
Rhou	Rhou/Rhou	no	15.7	Female	B6N	High-Fat Diet
Rhox13	Rhox13/Rhox13	no	15.7	Female	B6N	Chow
Ripk4	Ripk4/+	skin inflammation [MP:0004947], dermatitis [MP:0001194]	15.9	Female	B6N	High-Fat Diet
Ripply3	Ripply3/Ripply3	no	15.9	Female	B6N	High-Fat Diet
Rnaseh2b	Rnaseh2b/+	no	15.7	Female	B6Brd;B6Dnk;B6N-Tyr<c-Brd>	High-Fat Diet
Rnaseh2c	Rnaseh2c/+	no	15.7	Female	B6N	Chow
Rnf10	Rnf10/Rnf10	no	16	Female	B6N	High-Fat Diet
ROSA26	FLPeR/FLPeR	no	15.9	Female	B6N	High-Fat Diet
Rpap2	Rpap2/+	no	16	Female	B6Brd;B6Dnk;B6N-Tyr<c-Brd>	High-Fat Diet
Rpgrip1l	Rpgrip1l/+	no	16.3	Female	B6N	Chow
Rpn2	Rpn2/+	no	16	Female	B6Brd;B6Dnk;B6N-Tyr<c-Brd>	High-Fat Diet
Rqcd1	Rqcd1/+	no	16.4	Female	B6N	High-Fat Diet
Rtbdn	Rtbdn/Rtbdn	no	15.6	Female	B6N	Chow
Rtf1	Rtf1/+	no	16.1	Female	B6Brd;B6Dnk;B6N-Tyr<c-Brd>	High-Fat Diet
Rufy2	Rufy2/+	no	15.7	Female	B6N	Chow
S100b	S100b/S100b	no	16.7	Female	B6Brd;B6Dnk;B6N-Tyr<c-Brd>	High-Fat Diet
Sag	Sag/Sag	no	16	Female	B6N	Chow
Sar1b	Sar1b/+	no	15.7	Female	B6N	High-Fat Diet
Sc4mol	Sc4mol/+	no	15.9	Female	B6N	High-Fat Diet
Scn3b	Scn3b/Scn3b	myositis [MP:0004510]	15.6	Female	B6N	Chow
Sco1	Sco1/+	no	16.1	Female	B6N	High-Fat Diet
Sdhc	Sdhc/+	no	15.9	Female	B6N	High-Fat Diet
Sec1	Sec1/Sec1	no	15.6	Female	B6N	Chow
Sec16b	Sec16b/Sec16b	no	16	Female	B6N	High-Fat Diet
Sec23a	Sec23a/+	no	15.6	Female	B6N	High-Fat Diet
Sec24a	Sec24a/Sec24a	no
Secisbp2	Secisbp2/+	no	16.1	Female	B6N	High-Fat Diet
Seh1l	Seh1l/+	no	15.6	Female	B6N	Chow
Sel1l	Sel1l/+	no	16.4	Female	B6N	Chow
Selk	Selk/Selk	no	15.9	Female	B6N	Chow
Sepn1	Sepn1/Sepn1	no	16.4	Female	B6Brd;B6Dnk;B6N-Tyr<c-Brd>	High-Fat Diet
Setdb1	Setdb1/+	no	16.3	Female	B6Brd;B6Dnk;B6N-Tyr<c-Brd>	High-Fat Diet
Setmar	Setmar/Setmar	no	16	Female	B6N	High-Fat Diet
Sgol2	Sgol2/Sgol2	no	16	Female	B6Brd;B6Dnk;B6N-Tyr<c-Brd>	High-Fat Diet
Sirt2	Sirt2/Sirt2	no	15.9	Female	B6Brd;B6Dnk;B6N-Tyr<c-Brd>	High-Fat Diet
Sirt3	Sirt3/Sirt3	no	15.9	Female	B6N	Chow
Skida1	Skida1/+	no	16.1	Female	B6N	Chow
Slc16a6	Slc16a6/Slc16a6	no	15.9	Female	B6N	Chow
Slc22a21	Slc22a21/Slc22a21	no	15.7	Female	B6Brd;B6Dnk;B6N-Tyr<c-Brd>	High-Fat Diet
Slc25a21	Slc25a21/Slc25a21	no	16.1	Female	B6Brd;B6Dnk;B6N-Tyr<c-Brd>	High-Fat Diet
Slc25a29	Slc25a29/Slc25a29	skin inflammation [MP:0004947], dermatitis [MP:0001194]	15.6	Female	B6Brd;B6Dnk;B6N-Tyr<c-Brd>	High-Fat Diet
Slc25a4	Slc25a4/Slc25a4	no	16.1	Female	B6N	Chow
Slc25a43	Slc25a43/Slc25a43	no	16	Female	B6N	High-Fat Diet
Slc30a8	Slc30a8/Slc30a8	no	15.9	Female	B6N	High-Fat Diet
Slc35f1	Slc35f1/Slc35f1	no	15.9	Female	B6Brd;B6Dnk;B6N-Tyr<c-Brd>	High-Fat Diet
Slc38a10	Slc38a10/Slc38a10	no	15.6	Female	B6N	Chow
Slc41a3	Slc41a3/Slc41a3	no	16.4	Female	B6Brd;B6Dnk;B6N-Tyr<c-Brd>	High-Fat Diet
Slc44a5	Slc44a5/Slc44a5	no	15.7	Female	B6N	High-Fat Diet
Slc5a2	Slc5a2/Slc5a2	no	15.9	Female	B6Brd;B6Dnk;B6N-Tyr<c-Brd>	High-Fat Diet
Slc5a6	Slc5a6/+	no	15.1	Female	B6N	High-Fat Diet
Slc9a8	Slc9a8/Slc9a8	no	16.1	Female	B6Brd;B6Dnk;B6N-Tyr<c-Brd>	High-Fat Diet
Slco2b1	Slco2b1/Slco2b1	no	15.7	Female	B6N	High-Fat Diet
Slx4	Slx4/Slx4	no	16.3	Female	B6Brd;B6Dnk;B6N-Tyr<c-Brd>	High-Fat Diet
Smarcal1	Smarcal1/Smarcal1	no	16.1	Female	B6N	High-Fat Diet
Smc3	Smc3/+	no	16	Female	B6Brd;B6Dnk;B6N-Tyr<c-Brd>	High-Fat Diet
Sms	Sms/+	no	16	Female	B6Brd;B6Dnk;B6N-Tyr<c-Brd>	High-Fat Diet
Smyd3	Smyd3/Smyd3	no	15.4	Female	B6Brd;B6Dnk;B6N-Tyr<c-Brd>	High-Fat Diet
Smyd4	smyd4/smyd4	no	15.9	Female	B6Brd;B6Dnk;B6N-Tyr<c-Brd>	High-Fat Diet
Smyd5	Smyd5/Smyd5	no	16.1	Female	B6N	Chow
Snap29	Snap29/+	no	15.7	Female	B6N	High-Fat Diet
Snap47	Snap47/Snap47	no	15.9	Female	B6N	Chow
Snapc4	Snapc4/+	no	16	Female	B6Brd;B6Dnk;B6N-Tyr<c-Brd>	High-Fat Diet
Snf8	Snf8/+	no	16	Female	B6Brd;B6Dnk;B6N-Tyr<c-Brd>	High-Fat Diet
Snx5	Snx5/Snx5	no	16	Female	B6Brd;B6Dnk;B6N-Tyr<c-Brd>	High-Fat Diet
Sparc	Sparc/Sparc	no	15.6	Female	B6Brd;B6Dnk;B6N-Tyr<c-Brd>	High-Fat Diet
Spnb2	Spnb2/+	abnormal hair shaft morphology [MP:0003809]	16.1	Female	B6Brd;B6Dnk;B6N-Tyr<c-Brd>	High-Fat Diet
Spns2	Spns2/spns2	no	16.3	Female	B6Brd;B6Dnk;B6N-Tyr<c-Brd>	Chow
Spopl	Spopl/Spopl	no	16	Female	B6N	Chow
Sqstm1	Sqstm1/Sqstm1	no	15.6	Female	B6Brd;B6Dnk;B6N-Tyr<c-Brd>	High-Fat Diet
Src	Src/+	no	15.7	Female	B6Brd;B6Dnk;B6N-Tyr<c-Brd>	High-Fat Diet
Srsf4	Srsf4/Srsf4	no	15.7	Female	B6Brd;B6Dnk;B6N-Tyr<c-Brd>	High-Fat Diet
St18	St18/St18	no	15.9	Female	B6N	High-Fat Diet
Stard13	Stard13/Stard13	no	15.6	Female	B6Brd;B6Dnk;B6N-Tyr<c-Brd>	High-Fat Diet
Stard5	Stard5/Stard5	no	16	Female	B6Brd;B6Dnk;B6N-Tyr<c-Brd>	High-Fat Diet
Stard6	Stard6/Stard6	no	15.7	Female	B6N	High-Fat Diet
Stk32a	Stk32a/Stk32a	no	15.9	Female	B6N	High-Fat Diet
Stk39	Stk39/Stk39	no	16	Female	B6N	High-Fat Diet
Supt7l	Supt7l/+	no	15.7	Female	B6N	High-Fat Diet
Supv3l1	Supv3l1/+	no	14.9	Female	B6Brd;B6Dnk;B6N-Tyr<c-Brd>	High-Fat Diet
Suv420h1	Suv420h1/+	skin inflammation [MP:0004947], folliculitis [MP:0000376]	15.9	Female	B6Brd;B6Dnk;B6N-Tyr<c-Brd>	High-Fat Diet
Suv420h1	Suv420h1/Suv420h1	no	15.6	Female	B6Brd;B6Dnk;B6N-Tyr<c-Brd>	High-Fat Diet
Sympk	Sympk/+	no	16.1	Female	B6Brd;B6Dnk;B6N-Tyr<c-Brd>	High-Fat Diet
Synj2	Synj2/Synj2	no	15.9	Female	B6N	High-Fat Diet
Syt1	Syt1/+	no	16.7	Female	B6N	Chow
Sytl1	Sytl1/Sytl1	no	16.1	Female	B6Brd;B6Dnk;B6N-Tyr<c-Brd>	High-Fat Diet
Tbc1d10a	Tbc1d10a/Tbc1d10a	no	15.7	Female	B6Brd;B6Dnk;B6N-Tyr<c-Brd>	High-Fat Diet
Tcf4	Tcf4/Tcf4	no	16	Female	B6N	Chow
Tff1	Tff1/Tff1	no	16	Female	B6N	Chow
Thumpd3	CreER/CreER	no	16.3	Female	B6N	Chow
Tm9sf4	Tm9sf4/Tm9sf4	no	16	Female	B6N	High-Fat Diet
Tmc6	Tmc6/Tmc6	no	16	Female	B6N	Chow
Tmem165	Tmem165/Tmem165	no	16	Female	B6Brd;B6Dnk;B6N-Tyr<c-Brd>	High-Fat Diet
Tmem189	Tmem189/Tmem189	no	15.9	Female	B6Brd;B6Dnk;B6N-Tyr<c-Brd>	High-Fat Diet
Tmem9	Tmem9/Tmem9	no	15.9	Female	B6N	High-Fat Diet
Tmem98	Tmem98/+	no	16.6	Female	B6N	High-Fat Diet
Tmod1	Tmod1/+	no	16	Female	B6N	High-Fat Diet
Tmprss15	Prss7/Prss7	no	15.9	Female	B6N	High-Fat Diet
Tnfaip1	Tnfaip1/Tnfaip1	no	15.7	Female	B6N	High-Fat Diet
Tnik	Tnik/Tnik	no	15.7	Female	B6N	Chow
Tomm20l	Tomm20l/Tomm20l	no	15.6	Female	B6N	Chow
Tpd52l2	Tpd52l2/Tpd52l2	no	15.7	Female	B6Brd;B6Dnk;B6N-Tyr<c-Brd>	High-Fat Diet
Tpi1	Tpi1/+	no	16.1	Female	B6Brd;B6Dnk;B6N-Tyr<c-Brd>	High-Fat Diet
Traf3ip3	Traf3ip3/Traf3ip3	no	16	Female	B6N	High-Fat Diet
Trex1	Trex1/+	no	15.9	Female	B6N	High-Fat Diet
Trim17	Trim17/Trim17	no	15.9	Female	B6N	Chow
Trim29	Trim29/Trim29	no	16	Female	B6N	Chow
Trim45	Trim45/+	no	15.9	Female	B6Brd;B6Dnk;B6N-Tyr<c-Brd>	High-Fat Diet
Trpc2	Trpc2/Trpc2	no	16.1	Female	B6N	Chow
Trpc4ap	Trpc4ap/+	no	16	Female	B6Brd;B6Dnk;B6N-Tyr<c-Brd>	High-Fat Diet
Tsfm	Tsfm/+	no	16.4	Female	B6N	Chow
Tsga14	Tsga14/Tsga14	no	16.9	Female	B6N	High-Fat Diet
Ttll3	Ttll3/Ttll3	no	16	Female	B6Brd;B6Dnk;B6N-Tyr<c-Brd>	High-Fat Diet
Ttll4	Ttll4/Ttll4	no	16.1	Female	B6N	High-Fat Diet
Twf1	Twf1/Twf1	no	15.9	Female	B6N	High-Fat Diet
Uba2	Sae2/+	no	15.6	Female	B6Brd;B6Dnk;B6N-Tyr<c-Brd>	High-Fat Diet
Ubap1	Ubap1/+	skin inflammation [MP:0004947], dermatitis [MP:0001194]	15.9	Female	B6Brd;B6Dnk;B6N-Tyr<c-Brd>	High-Fat Diet
Uck1	Uck1/Uck1	no	15.7	Female	B6N	High-Fat Diet
Ufl1	Ufl1/+	no	15.9	Female	B6N	High-Fat Diet
Ush1c	Ush1c/+	no	16	Female	B6N	High-Fat Diet
Ush1c	Ush1c/Ush1c	no	15.7	Female	B6N	Chow
Usp22	Usp22/+	no	15.9	Female	B6N	Chow
Usp33	Usp33/Usp33	no	15.9	Female	B6N	High-Fat Diet
Usp4	Usp4/Usp4	no	16	Female	B6N	High-Fat Diet
Usp42	Usp42/Usp42	no	15.4	Female	B6Brd;B6Dnk;B6N-Tyr<c-Brd>	High-Fat Diet
Vangl1	Vangl1/Vangl1	no	16.3	Female	B6N	High-Fat Diet
Vps53	Vps53/+	no	15.9	Female	B6N	Chow
Vwa5b1	Vwa5b1/Vwa5b1	no	15.9	Female	B6N	High-Fat Diet
Wbp2	Wbp2/Wbp2	no	15.7	Female	B6N	High-Fat Diet
Wdr37	Wdr37/Wdr37	no	16.6	Female	B6N	Chow
Whrn	Whrn/Whrn	no	16	Female	B6N	High-Fat Diet
Wnt3	Wnt3/+	no	16.1	Female	B6N	Chow
WT	+/+	no	16	Female	B6N	High-Fat Diet
WT	+/+	no	15.6	Female	B6Brd;B6Dnk;B6N-Tyr<c-Brd>	High-Fat Diet
WT	+/+	no	15.9	Female	B6	High-Fat Diet
WT	+/+	no	16	Female	B6Brd;B6Dnk;B6N-Tyr<c-Brd>	High-Fat Diet
WT	+/+	no	16.7	Female	B6	High-Fat Diet
WT	+/+	no	16.1	Female	B6JIco	High-Fat Diet
WT	+/+	no	16	Female	B6Brd;B6Dnk;B6N-Tyr<c-Brd>	High-Fat Diet
WT	+/+	no	15.7	Female	B6Brd;B6Dnk;B6N-Tyr<c-Brd>	High-Fat Diet
WT	+/+	no	15.9	Female	B6Brd;B6Dnk;B6N-Tyr<c-Brd>	High-Fat Diet
WT	+/+	no	16	Female	B6Brd;B6Dnk;B6N-Tyr<c-Brd>	High-Fat Diet
WT	+/+	no	15.9	Female	B6Brd;B6Dnk;B6N-Tyr<c-Brd>	High-Fat Diet
WT	+/+	no	15.9	Female	B6Brd;B6Dnk;B6N-Tyr<c-Brd>	High-Fat Diet
WT	+/+	no	15.9	Female	B6Brd;B6Dnk;B6N-Tyr<c-Brd>	High-Fat Diet
WT	+/+	no	13.9	Female	STOCK Hmx3<hx>	Chow
WT	+/+	no	16.1	Female	B6Brd;B6Dnk;B6N-Tyr<c-Brd>	High-Fat Diet
WT	+/+	no	15.9	Female	B6Brd;B6Dnk;B6N-Tyr<c-Brd>	High-Fat Diet
WT	+/+	no	15.7	Female	B6Brd;B6Dnk;B6N-Tyr<c-Brd>	High-Fat Diet
WT	+/+	no	15.5	Female	B6N	High-Fat Diet
WT	+/+	no	15.9	Female	B6Brd;B6Dnk;B6N-Tyr<c-Brd>	High-Fat Diet
WT	+/+	no	16.1	Female	B6Brd;B6Dnk;B6N-Tyr<c-Brd>	High-Fat Diet
WT	+/+	no	15.9	Female	B6N	High-Fat Diet
WT	+/+	no	15.7	Female	B6Brd;B6Dnk;B6N-Tyr<c-Brd>	High-Fat Diet
WT	+/+	no	15.4	Female	B6N	High-Fat Diet
WT	+/+	no	15.9	Female	B6Brd;B6Dnk;B6N-Tyr<c-Brd>	High-Fat Diet
WT	+/+	no	16.3	Female	B6N	High-Fat Diet
WT	+/+	no	16.1	Female	B6N	High-Fat Diet
WT	+/+	no	15.9	Female	B6N	High-Fat Diet
WT	+/+	no	15.9	Female	B6N	High-Fat Diet
WT	+/+	no	16	Female	B6N	High-Fat Diet
WT	+/+	no	15.6	Female	B6N	High-Fat Diet
WT	+/+	no	16	Female	B6	High-Fat Diet
WT	+/+	no	16	Female	B6N	High-Fat Diet
WT	+/+	no	16.3	Female	B6N	High-Fat Diet
WT	+/+	no	15.7	Female	B6Brd;B6Dnk;B6N-Tyr<c-Brd>	High-Fat Diet
WT	+/+	no	16.3	Female	B6N	Chow
WT	+/+	no	16.3	Female	B6Brd;B6Dnk;B6N-Tyr<c-Brd>	Chow
WT	+/+	no	16.4	Female	B6N	Chow
WT	+/+	no	16	Female	B6Brd;B6Dnk;B6N-Tyr<c-Brd>	Chow
WT	+/+	abnormal hair shaft morphology [MP:0003809]	15.9	Female	B6Brd;B6Dnk;B6N-Tyr<c-Brd>	High-Fat Diet
WT	+/+	abnormal hair shaft morphology [MP:0003809]	15.9	Female	B6N	Chow
WT	+/+	no	16	Female	B6Brd;B6Dnk;B6N-Tyr<c-Brd>	High-Fat Diet
WT	+/+	no	16.1	Female	B6N	Chow
WT	+/+	no	15.9	Female	CBACa;129P2	High-Fat Diet
WT	+/+	skin inflammation [MP:0004947]	15.9	Female	B6Brd;129S5-Tyr<c-Brd>	High-Fat Diet
Xbp1	Xbp1/+	no	15.9	Female	B6N	Chow
Ywhae	Ywhae/Ywhae	no	15.7	Female	OTHER	Chow
Zc3hc1	Zc3hc1/Zc3hc1	no	16	Female	B6Brd;B6Dnk;B6N-Tyr<c-Brd>	High-Fat Diet
Zfp106	Zfp106/Zfp106	no	12.1	Female	B6Brd;B6Dnk;B6N-Tyr<c-Brd>	High-Fat Diet
Zfp182	Zfp182/Zfp182	no	15.6	Female	B6N	Chow
zfp184	zfp184/zfp184	no	15.3	Female	B6	High-Fat Diet
Zfp367	Zfp367/Zfp367	no	16	Female	B6Brd;B6Dnk;B6N-Tyr<c-Brd>	High-Fat Diet
Zkscan14	Zkscan14/+	no	15.9	Female	B6N	High-Fat Diet
Zmynd8	Zmynd8/+	no	16.3	Female	B6Brd;B6Dnk;B6N-Tyr<c-Brd>	High-Fat Diet
Zp1	Zp1/Zp1	no	15.9	Female	B6N	High-Fat Diet
Zscan10	Zscan10/+	no	15.6	Female	B6N	Chow
Zzz3	Zzz3/+	no	16.1	Female	B6Brd;B6Dnk;B6N-Tyr<c-Brd>	High-Fat Diet

## Sheet: Genes and MP terms
Genes Identified by Skin Screens					MP terms Identified by Skin Screens
All	dysmorphology	Hair follicle cycling	Histopath		MP	Phenotype Term	TEST
Aldh18a1			Aldh18a1		MP:0000367	abnormal coat/ hair morphology	Dysmorphology
Anks4b			Anks4b		MP:0000371	abnormal coat/hair pigmentation	Dysmorphology
Arpc1b			Arpc1b		MP:0000373	belly spot	Dysmorphology
Ccdc57			Ccdc57		MP:0000416	sparse hair	Dysmorphology
Farp2			Farp2		MP:0000418	localized hair loss	Dysmorphology
Kdm4c			Kdm4c		MP:0000575	dark foot pads	Dysmorphology
Krt76	Krt76		Krt76		MP:0001191	abnormal skin condition	Dysmorphology
Lrig1	Lrig1		Lrig1		MP:0001192	scaly skin	Dysmorphology
Myo5a	Myo5a	Myo5a			MP:0001510	abnormal coat appearance	Dysmorphology
Myo6	Myo6				MP:0002075	diluted coat color	Dysmorphology
Mysm1	Mysm1				MP:0003849	greasy coat	Dysmorphology
Nf1		Nf1			MP:0010096	abnormal incisor color	Dysmorphology
Nom1		Nom1			MP:0010179	rough coat	Dysmorphology
Nsun2	Nsun2	Nsun2	Nsun2		(no MP term)	non-synchronous follicle cycling	Hair Follicle Cycling
Pfkl			Pfkl		MP:0008858	abnormal hair cycle anagen phase	Hair Follicle cycling
Prkab1	Prkab1				MP:0010137	delayed exit from anagen phase	Hair Follicle cycling
Prkcz			Prkcz		MP:0008861	abnormal hair shedding	Hair Follicle cycling/Histopathology
Prmt3			Prmt3		MP:0000652	enlarged sebaceous gland	Histopathology
Rad18			Rad18		MP:0003809	abnormal hair shaft morphology	Histopathology
Scn3b			Scn3b		MP:0009932	skin fibrosis	Histopathology
Sparc	Sparc				MP:0010206	pigment incontinence	Histopathology
Trpc4ap		Trpc4ap			MP:0010679	abnormal arrector pilli muscle morphology	Histopathology
Vangl1	Vangl1				MP:0011156	abnormal hypodermis fat layer morphology	Histopathology
					(no MP term)	premature exogen	Histopathology
					MP:0004510	myositis	Histopathology
							total unique terms: 25
total unique genes: 23
