# Supplementary material for: Identification of Genes Important for Cutaneous Function Revealed by a Large Scale Reverse Genetic Screen in the Mouse
Source: PLoS Genet. 2014 Oct 23;10(10):e1004705. doi: 10.1371/journal.pgen.1004705 (PMC4207618; doi:10.1371/journal.pgen.1004705)
Supplement: Table S2 — Screen parameters. The Sanger-MGP pipeline comprises 263 parameters, with 43 directly relating to the integument. Parameters relating to skin, hair, teeth, and nails are indicated with a 1, whereas non skin parameters are indicated with a 0. (XLSX) [file pgen.1004705.s005.xlsx]

## Sheet: Sheet2
Parameter	Skin Specific?
Homozygous Viability at P14	0
Fertility	0
Auditory Brainstem Response Threshold	0
Body Composition (DEXA) Body Weight	0
Body Composition (DEXA) Bone Mineral Content	0
Body Composition (DEXA) Bone Mineral Density	0
Body Composition (DEXA) Fat Mass	0
Body Composition (DEXA) Fat Percentage Estimate	0
Body Composition (DEXA) Lean Mass	0
Body Composition (DEXA) Nose to Tailbase Length	0
Citrobacter Challenge Bacterial Shedding	0
Citrobacter Challenge Ceacal Contents	0
Citrobacter Challenge Ceacal Patch	0
Citrobacter Challenge Ceacum	0
Citrobacter Challenge Colon	0
Citrobacter Challenge Colon Weight	0
Citrobacter Challenge Liver	0
Citrobacter Challenge Spleen	0
Dysmorphology Anagen Phase	1
Dysmorphology Coat Colouration	1
Dysmorphology Coat Intact	1
Dysmorphology Coat Texture	1
Dysmorphology Dorsal Coat	1
Dysmorphology Dorsal Coat Coarse	1
Dysmorphology Dorsal Coat Fine	1
Dysmorphology Dorsal Coat Long	1
Dysmorphology Dorsal Coat Rough	1
Dysmorphology Dorsal Coat Short	1
Dysmorphology Dorsal Coat Skin Visible	1
Dysmorphology Dorsal Coat Sparse	1
Dysmorphology Ear Morphology	0
Dysmorphology Ear Size	0
Dysmorphology Eye Colouration	0
Dysmorphology Eye Size	0
Dysmorphology Eyes	0
Dysmorphology Forelimb Size	0
Dysmorphology Forepaw Foot Pads	1
Dysmorphology Forepaw Nails	1
Dysmorphology Forepaw Size	0
Dysmorphology Genitalia	0
Dysmorphology Genitalia Morphology	0
Dysmorphology Genitalia Size	0
Dysmorphology Guard Hairs	1
Dysmorphology Hair Behind Ears	1
Dysmorphology Hair On Tail	1
Dysmorphology Head Morphology	0
Dysmorphology Head Size	0
Dysmorphology Hind Paw Size	0
Dysmorphology Hindlimb Foot Pads	1
Dysmorphology Hindlimb Nails	1
Dysmorphology Hindlimb Size	0
Dysmorphology Incisor	1
Dysmorphology Incisor Colour	1
Dysmorphology Mouth Morphology	0
Dysmorphology Skin Condition	1
Dysmorphology Skin Pigmentation	1
Dysmorphology Snout Morphology	0
Dysmorphology Tail Length	0
Dysmorphology Tail Morphology	1
Dysmorphology Tail Tip Hairs	1
Dysmorphology Ventral Coat Coarse	1
Dysmorphology Ventral Coat Fine	1
Dysmorphology Ventral Coat Long	1
Dysmorphology Ventral Coat Rough	1
Dysmorphology Ventral Coat Short	1
Dysmorphology Ventral Coat Skin Visible	1
Dysmorphology Ventral Coat Sparse	1
Dysmorphology Ventral coat	1
Dysmorphology Vibrissae	1
Dysmorphology Vibrissae Absent	1
Dysmorphology Vibrissae Curly	1
Dysmorphology Vibrissae Disorientated	1
Dysmorphology Vibrissae Long	1
Dysmorphology Vibrissae Short	1
Dysmorphology Whiskers	1
Erythrocyte micronuclei	0
Eye Morphology Blood Presence	0
Eye Morphology Cornea	0
Eye Morphology Cornea Opacity	0
Eye Morphology Cornea Vascularization	0
Eye Morphology Eyelid Closure	0
Eye Morphology Eyes Bulging	0
Eye Morphology Iris Pigment	0
Eye Morphology Left Eye Blood Vessels	0
Eye Morphology Left Eye Blood Vessels Pattern	0
Eye Morphology Left Eye Blood Vessels Structure	0
Eye Morphology Left Optic Disc	0
Eye Morphology Left Retina	0
Eye Morphology Left Retina Pigmentation	0
Eye Morphology Left Retina Structure	0
Eye Morphology Left eye Bergmeister's Papilla	0
Eye Morphology Lens	0
Eye Morphology Lens Opacity (non suture or snowflake)	0
Eye Morphology Pupil	0
Eye Morphology Pupil Dilation	0
Eye Morphology Pupil Light Response	0
Eye Morphology Pupil Position	0
Eye Morphology Pupil Shape	0
Eye Morphology Right Eye Blood Vessels	0
Eye Morphology Right Eye Blood Vessels Pattern	0
Eye Morphology Right Eye Blood Vessels Structure	0
Eye Morphology Right Optic Disc	0
Eye Morphology Right Retina	0
Eye Morphology Right Retina Pigmentation	0
Eye Morphology Right Retina Structure	0
Eye Morphology Right eye Bergmeister's Papilla	0
Glucose Tolerance (ip) Fasted Plasma Glucose	0
Glucose Tolerance (ip) ip-GTT	0
Grip Strength All PawsTrial 1	0
Grip Strength All Paws Trial 2	0
Grip Strength All Paws Trial 3	0
Grip Strength Fore Paws Trial 1	0
Grip Strength Fore Paws Trial 2	0
Grip Strength Fore Paws Trial 3	0
Haematology (CBC) Haematocrit	0
Haematology (CBC) Haemoglobin	0
Haematology (CBC) Mean Corpuscular Haemoglobin	0
Haematology (CBC) Mean Corpuscular Haemoglobin Conc.	0
Haematology (CBC) Mean Corpuscular Volume	0
Haematology (CBC) Mean Platelet Volume	0
Haematology (CBC) Platelet Count	0
Haematology (CBC) Red Blood Cell Count	0
Haematology (CBC) Red Blood Cell Distribution Width	0
Haematology (CBC) White Blood Cell Count	0
Heart Weight	0
Hot Plate Latency to respond	0
Indirect Calorimetry Cumulative Food Intake	0
Indirect Calorimetry Energy Expenditure	0
Indirect Calorimetry Energy Expenditure/Animal	0
Indirect Calorimetry Respiratory Exchange Ratio	0
Indirect Calorimetry VCO2	0
Indirect Calorimetry VO2	0
Indirect Calorimetry Water Intake	0
Indirect Calorimetry X-Activity Ambulatory	0
Indirect Calorimetry X-Activity Total	0
Modified SHIRPA Body Position	0
Modified SHIRPA Contact Righting Reflex	0
Modified SHIRPA Convulsions	0
Modified SHIRPA Corneal Touch Reflex	0
Modified SHIRPA Evidence of Biting	0
Modified SHIRPA Gait (inc. Ataxia)	0
Modified SHIRPA Headbobbing/Circling	0
Modified SHIRPA Lacrimation	0
Modified SHIRPA Limb Grasping	0
Modified SHIRPA Locomotor Activity	0
Modified SHIRPA Palpebral Closure	0
Modified SHIRPA Pelvic Elevation	0
Modified SHIRPA Pinna Touch Reflex	0
Modified SHIRPA Positional Passivity	0
Modified SHIRPA Startle Response	0
Modified SHIRPA Tail Elevation	0
Modified SHIRPA Touch Escape	0
Modified SHIRPA Transfer Arousal	0
Modified SHIRPA Tremor	0
Modified SHIRPA Trunk Curl	0
Modified SHIRPA Vocalisation	0
Open Field % Distance Moved in Centre - Total	0
Open Field % Time Spent in Centre - Total	0
Open Field Average Speed at Centre	0
Open Field Average Speed at Periphery	0
Open Field Latency To Enter Centre	0
Open Field Number Entries to Centre	0
Open Field Total Distance Travelled - Centre	0
Open Field Total Distance Travelled - Periphery	0
Open Field Total Distance Travelled Whole Arena	0
Open Field Total Rears	0
Open Field Total Rest Time at Periphery	0
Open Field Total Resting Time in Centre	0
Open Field Total Time at Periphery	0
Open Field Total Time in Centre	0
Open Field Whole Arena Average Speed	0
Open Field Whole Arena Resting Time	0
Peripheral blood lymphocyte FACS Total T cell	0
Peripheral blood lymphocyte FACS T helper	0
Peripheral blood lymphocyte FACS T cytotoxic	0
Peripheral blood lymphocyte FACS T regulatory	0
Peripheral blood lymphocyte FACS Activated T helper	0
Peripheral blood lymphocyte FACS Activated T cytotoxic	0
Peripheral blood lymphocyte FACS NK	0
Peripheral blood lymphocyte FACS NKT	0
Peripheral blood lymphocyte FACS Total B cell	0
Peripheral blood lymphocyte FACS Mature B cell	0
Peripheral blood lymphocyte FACS Monocytes	0
Peripheral blood lymphocyte FACS Granulocytes	0
Plasma Chemistry Alanine Aminotransferase	0
Plasma Chemistry Albumin	0
Plasma Chemistry Alkaline Phosphatase	0
Plasma Chemistry Amylase	0
Plasma Chemistry Aspartate Aminotransferase	0
Plasma Chemistry Calcium	0
Plasma Chemistry Chloride	0
Plasma Chemistry Cholesterol	0
Plasma Chemistry Creatine Kinase	0
Plasma Chemistry Creatinine	0
Plasma Chemistry Fructosamine	0
Plasma Chemistry Glucose	0
Plasma Chemistry Glycerol	0
Plasma Chemistry High Density Lipoprotein	0
Plasma Chemistry Iron	0
Plasma Chemistry Lactate Dehydrogenase	0
Plasma Chemistry Low Density Lipoprotein	0
Plasma Chemistry Magnesium	0
Plasma Chemistry NEFAC	0
Plasma Chemistry Phosphate	0
Plasma Chemistry Potassium	0
Plasma Chemistry Sodium	0
Plasma Chemistry Total Bilirubin	0
Plasma Chemistry Total Protein	0
Plasma Chemistry Triglycerides	0
Plasma Chemistry Urea	0
Plasma Chemistry Uric Acid	0
Salmonella Challenge Ceacal Contents	0
Salmonella Challenge Liver	0
Salmonella Challenge Spleen	0
Stress Induced Hyperthermia Basal Body Temperature	0
Stress Induced Hyperthermia Change in Temperature	0
Stress Induced Hyperthermia Post Stress Temperature	0
Weight Curve	0
X-ray Imaging Brachydactylism	0
X-ray Imaging Clavicle	0
X-ray Imaging Digit Integrity	0
X-ray Imaging Femur	0
X-ray Imaging Fibula	0
X-ray Imaging Fusion of Processes	0
X-ray Imaging Fusion of Ribs	0
X-ray Imaging Fusion of Vertebrae	0
X-ray Imaging Humerus	0
X-ray Imaging Joints	0
X-ray Imaging Kyphosis	0
X-ray Imaging Lordosis	0
X-ray Imaging Mandible	0
X-ray Imaging Maxilla	0
X-ray Imaging Number of Caudal Vertebrae	0
X-ray Imaging Number of Cervical Vertebrae	0
X-ray Imaging Number of Digits	0
X-ray Imaging Number of Lumbar Vertebrae	0
X-ray Imaging Number of Pelvic Vertebrae	0
X-ray Imaging Number of Ribs Left	0
X-ray Imaging Number of Ribs Right	0
X-ray Imaging Number of Thoracic Vertebrae	0
X-ray Imaging Pelvis	0
X-ray Imaging Polysyndactylism	0
X-ray Imaging Processes on Vertebrae	0
X-ray Imaging Radius	0
X-ray Imaging Scapula	0
X-ray Imaging Scoliosis	0
X-ray Imaging Shape of Ribcage	0
X-ray Imaging Shape of Ribs	0
X-ray Imaging Shape of Spine	0
X-ray Imaging Shape of Vertebrae	0
X-ray Imaging Skull Shape	0
X-ray Imaging Spinous Processes	0
X-ray Imaging Syndactylism	0
X-ray Imaging Teeth	0
X-ray Imaging Tibia	0
X-ray Imaging Transitional Vertebrae	0
X-ray Imaging Transverse Processes	0
X-ray Imaging Ulna	0
X-ray Imaging Zygomatic Bone	0
External collaboration - Eye histopathology	0
External collaboration - Brain histopathology	0
External collaboration - Skin histopathology	1
External collaboration - Tail epidermis wholemount	1
Total Skin specific	42
